# Supplementary material for: Evolutionary dynamics of value co-creation within the industry-university-research network: A multi-agent game perspective
Source: PLoS One. 2025 Dec 4;20(12):e0338379. doi: 10.1371/journal.pone.0338379 (PMC12677796; doi:10.1371/journal.pone.0338379)
Supplement: S1 File — (XLSX) [file pone.0338379.s001.xlsx]

## Sheet:  Sheet1
Publication (Announcement) Number	Application Number	Title	Application Date	Publication (Announcement) Date	IPC Classification Number	Current Applicant (Patentee)
CN101704037B	CN200910219602.5	Hydraulic circuit system for roll gap control of full - hydraulic straightening machine	2009-11-02	2011-12-14	B21D1/02 , F15B1/02	First Heavy Industries Group Dalian Design and Research Institute Co., Ltd., China First Heavy Industries
CN103671807B	CN201310752660.0	Wedge tooth force - transmitting mechanism	2013-12-31	2016-08-24	F16H47/00	First Heavy Industries Group Dalian Design and Research Institute Co., Ltd., China First Heavy Industries
CN106351792A	CN201611053473.3	Load reduction system for wind turbine and its working method	2016-11-24	2017-01-25	F03D7/00 , F03D17/00	First Heavy Industries Group Dalian Design and Research Institute Co., Ltd., China First Heavy Industries
CN103752615B	CN201310750645.2	Oil - gas lubrication connection device for a 20 - high rolling mill	2013-12-31	2015-07-22	B21B31/07 , F16N1/00	First Heavy Industries Group Dalian Design and Research Institute Co., Ltd., China First Heavy Industries
CN106351893A	CN201611061134.X	Main hydraulic system of a mechanical press	2016-11-24	2017-01-25	F15B11/00 , B30B15/16	First Heavy Industries Group Dalian Design and Research Institute Co., Ltd., China First Heavy Industries
CN103161667B	CN201310052643.6	A wind turbine load control system and control method thereof	2013-02-18	2016-01-06	F03D7/00	First Heavy Industries Group Dalian Design and Research Institute Co., Ltd., China First Heavy Industries
CN101949410A	CN201010264215.6	Hydrostatic guide rail slewing bearing device	2010-08-25	2011-01-19	F16C32/06	First Heavy Industries Group Dalian Design and Research Institute Co., Ltd., China First Heavy Industries
CN101709730B	CN200910188400.9	A servo hydraulic cylinder with lubrication return oil	2009-11-02	2012-02-08	F15B15/08, F15B15/20, F15B15/28, B21B31/32	First Heavy Industries Group Dalian Design and Research Institute Co., Ltd., China First Heavy Industries
CN102418663B	CN201110451234.4	A variable pitch system and control method for offshore high-power wind turbines	2011-12-29	2013-12-04	F03D7/00	First Heavy Industries Group Dalian Design and Research Institute Co., Ltd., China First Heavy Industries
CN106762886A	CN201611104373.9	New CNC hydraulic cushion system	2016-12-05	2017-05-31	F15B11/17, F15B13/01, F15B13/06, B30B15/00	First Heavy Industries Group Dalian Design and Research Institute Co., Ltd., China First Heavy Industries
CN105711755A	CN201610054857.0	Liquid tank and sloshing control device therefor	2016-01-27	2016-06-29	B63B25/12	Shanghai Jiao Tong University, China State Shipbuilding Corporation 708th Research Institute
CN1272569C	CN200410017708.4	Internal support structure of high vacuum multi-layer insulation horizontal cryogenic liquefied gas storage tank	2004-04-15	2006-08-30	F17C1/12	Shanghai Jiao Tong University, China International Marine Containers (Group) Co., Ltd.
CN106762804B	CN201611136029.8	A high cavitation-resistant water jet propulsion pump with holes on the impeller rim	2016-12-09	2019-05-24	F04D29/18, F04D29/52, F04D29/54, B63H11/08, B63H11/103	Shanghai Jiao Tong University, China State Shipbuilding Corporation No. 708 Research Institute
CN110005693A	CN201910275951.2	A geometrically locked composite thin tie rod connection	2019-04-08	2019-07-12	F16C9/00	Shanghai Jiao Tong University, Xinyu Group Co., Ltd.
CN110671399B	CN201910864614.7	A modular connection node for large triangular composite tube trusses	2019-09-12	2021-05-11	F16B7/18, F16B7/00, B64C1/06, B64G1/22	Shanghai Jiao Tong University, Xinyu Group Co., Ltd.
CN111237348B	CN202010037133.1	Small waterplane area catamaran inverted thrust bearing base and its design method	2020-01-14	2021-07-06	F16C35/00, B63H23/32, G06F30/17, G06F30/23	Shanghai Jiao Tong University, China State Shipbuilding Corporation No. 708 Research Institute
CN112832955B	CN202110038706.7	Self-lifting auxiliary docking device and installation method for fan blade installation	2021-01-12	2022-03-11	F03D13/10 , B66C1/12	Shanghai Jiao Tong University, Shanghai Electric Wind Power Group Co., Ltd.
CN111441894A	CN202010360253.5	A small-size impeller and five-axis milling method thereof	2020-04-30	2020-07-24	F03B1/00 , B23C3/18	Shanghai Jianqiao University, Shanghai Lingang Emerging Industries Enterprise Service Co., Ltd.
CN111453222A	CN202010361978.6	End cover part with spiral groove and five-axis linkage machine tool CNC machining method thereof	2020-04-30	2020-07-28	B65D88/54, B65D90/00, B65D25/38, B65D53/02, F16B1/00, F16J15/06, B23P15/00	Shanghai Jianqiao University, Shanghai Lingang Emerging Industries Enterprise Service Co., Ltd.
CN111502856A	CN202010360297.8	A diesel engine piston head and its numerical control processing technology	2020-04-30	2020-08-07	F02F3/26, F02F3/28, B23B5/00, B23P15/10	Shanghai Jianqiao University, Shanghai Lingang Emerging Industries Enterprise Service Co., Ltd.
CN111502998A	CN202010360106.8	Axisymmetric porous disc rotor adapter and CNC machining method thereof	2020-04-30	2020-08-07	F04C29/00, B23P15/00, G05B19/19	Shanghai Jianqiao University, Shanghai Lingang Emerging Industries Enterprise Service Co., Ltd.
CN111536219A	CN202010360082.6	A gear shaft and numerical control machining method thereof	2020-04-30	2020-08-14	F16H55/17, F16H3/02, B23P15/14	Shanghai Jianqiao University, Shanghai Lingang Emerging Industries Enterprise Service Co., Ltd.
CN1959150A	CN200610028148.1	Variable stiffness automatic belt tensioner	2006-06-27	2007-05-09	F16H7/08	Shanghai Zhenhua Bearing Factory, Shanghai University
CN101922507A	CN201010288003.1	A rolling bearing device capable of eliminating clearance	2010-09-21	2010-12-22	F16C25/08	Shanghai Machine Tool Works Co., Ltd., Shanghai Jiao Tong University
CN101648333B	CN200910054015.5	A method for manufacturing a large-tonnage combined hook	2009-06-26	2011-07-06	B23P15/00 , B21K1/72	Shanghai Heavy Machinery Plant Co., Ltd., Shanghai Maritime University, Shanghai Zhenhua Heavy Industries Co., Ltd.
CN114046314A	CN202111236326.0	Powder metallurgy porous gas bearing device for piston components and Stirling refrigerator	2021-10-22	2022-02-15	F16C32/06 , F25B9/14	Shanghai Qiyao Power Technology Co., Ltd., China Shipbuilding Industry Corporation No. 711 Research Institute
CN111089171A	CN201911235905.6	A dynamic sealing device for petrochemical flare system	2019-12-05	2020-05-01	F16J15/14 , F23G7/08	Shanghai Qiyao Thermal Engineering Co., Ltd., China Shipbuilding Industry Corporation No. 711 Research Institute
CN113531170A	CN202110725922.9	A torch liquid seal device	2021-06-29	2021-10-22	F16K13/10 , F23G7/06	Shanghai Qiyao Thermal Engineering Co., Ltd., China Shipbuilding Industry Corporation No. 711 Research Institute
CN112302811A	CN201910702519.7	Switching control method of high-low sulfur oil switching device and high-low sulfur oil switching device	2019-07-31	2021-02-02	F02D19/08, F02M31/16, F02M31/20	Shanghai Qiyao Technology Group Co., Ltd., China Shipbuilding Industry Corporation No. 711 Research Institute
CN108678811A	CN201810766108.X	Positioning system of oil-free twin-screw compressor	2018-07-12	2018-10-19	F01C21/10, F04C15/00, F01C1/16, F04C2/16	Shanghai Qiyao Expander Co., Ltd., China Shipbuilding Industry Corporation No. 711 Research Institute
CN107654377A	CN201710900718.X	Shaft sealing device of oil-free screw compressor	2017-09-28	2018-02-02	F04C27/00, F04C27/02, F04C29/04, F01C19/12, F01C21/06	Shanghai Qiyao Screw Machinery Co., Ltd., China Shipbuilding Industry Corporation No. 711 Research Institute
CN111379930A	CN201811637168.8	Engine mounts for diesel engines	2018-12-29	2020-07-07	F16M7/00, F16F15/023, F16F15/08	Shanghai Qiyao Heavy Industry Co., Ltd., China Shipbuilding Industry Corporation No. 711 Research Institute
CN101719641B	CN200910217992.2	Transmission line vehicle-mounted drone payout electro-hydraulic servo system	2009-12-04	2012-04-25	H02G1/02 , F15B21/08	Northeast Dianli University, China Datang Corporation Science and Technology Research Institute Co., Ltd.
CN106286400B	CN201610848599.3	bionic snail tongue with high efficiency and low noise multi-blade centrifugal fan	2016-09-23	2018-12-04	F04D29/42, F04D29/02, F04D29/66	Donghua University, Deyi Holding Group Co., Ltd.
CN102094924B	CN201010596919.3	An adjustable damping combined vibration isolator	2010-12-20	2012-07-18	F16F7/00, F16F7/104, F16F7/08	Southeast University, Jiangsu Xuzhou Forging Machine Tool Group Co., Ltd.
CN113110027A	CN202110384195.4	An anti-interference control method for position switching of a rail-mounted bucket wheel reclaimer	2021-04-09	2021-07-13	G05B11/42	Southeast University, Nanjing Sciyon Smart Technology Group Co., Ltd., Nanjing Wenwang Automation Co., Ltd.
CN104728135B	CN201510111978.X	A maintainable centrifugal axial flow fan	2015-03-13	2017-01-11	F04D25/08, F04D29/40, F04D29/26, F04D29/00	Central South University, Zhuzhou Liancheng Group Co., Ltd.
CN111810461A	CN202010721642.6	Hydraulic two-stage oil source using two-stage accumulator for energy supply	2020-07-24	2020-10-23	F15B1/02 , F15B1/10	Armored Forces Academy of the Chinese People's Liberation Army, Institute of Military Engineering Technology, Systems Engineering Institute, Academy of Military Sciences, Zhejiang Rail Transit Operation and Management Group Co., Ltd.
CN111810492A	CN202010741798.0	A hydraulic two-stage oil source analysis method based on accumulator energy supply	2020-07-29	2020-10-23	F15B19/00 , F15B1/02	Armored Forces Academy of the Chinese People's Liberation Army, Institute of Military Engineering Technology, Systems Engineering Institute, Academy of Military Sciences, Zhejiang Rail Transit Operation and Management Group Co., Ltd.
CN111810493A	CN202010742314.4	A simulation modeling method for the hydraulic system of a quadruped robot	2020-07-29	2020-10-23	F15B19/00, F15B21/00, F15B21/041, F15B21/0423	Armored Forces Academy of the Chinese People's Liberation Army, Institute of Military Engineering Technology, Systems Engineering Institute, Academy of Military Sciences, Zhejiang Rail Transit Operation and Management Group Co., Ltd.
CN111828409A	CN202010719032.2	Hydraulic drive unit based on two-stage energy supply and load port independent valve control technology	2020-07-23	2020-10-27	F15B1/02, F15B1/027, F15B11/08, F15B13/042	Armored Forces Academy of the Chinese People's Liberation Army, Institute of Military Engineering Technology, Systems Engineering Institute, Academy of Military Sciences, Zhejiang Rail Transit Operation and Management Group Co., Ltd.
CN111828411B	CN202010721014.8	Hydraulic system and control method based on two-stage energy supply and independent valve control of load ports	2020-07-24	2022-03-01	F15B1/02, F15B1/033, F15B11/08, F15B13/042, F15B21/08	Armored Forces Academy of the Chinese People's Liberation Army, Institute of Military Engineering Technology, Systems Engineering Institute, Academy of Military Sciences, Zhejiang Rail Transit Operation and Management Group Co., Ltd.
CN111810463B	CN202010747760.4	bladder accumulator based on hydraulic system function	2020-07-29	2022-03-25	F15B1/04, F15B1/10, F15B1/22	Armored Forces Academy of the Chinese People's Liberation Army, Institute of Military Engineering Technology, Systems Engineering Institute, Academy of Military Sciences, Zhejiang Rail Transit Operation and Management Group Co., Ltd.
CN111810491B	CN202010741765.6	A method for analyzing energy consumption of hydraulic system of quadruped robot	2020-07-29	2022-03-25	F15B19/00 , F15B20/00	Armored Forces Academy of the Chinese People's Liberation Army, Institute of Military Engineering Technology, Systems Engineering Institute, Academy of Military Sciences, Zhejiang Rail Transit Operation and Management Group Co., Ltd.
CN111828410B	CN202010719188.0	Hydraulic system of a quadruped robot based on two-stage energy supply and independent valve control of load ports	2020-07-23	2022-04-29	F15B1/02, F15B1/027, F15B11/16, F15B13/06, F15B21/041, F15B21/0423	Armored Forces Academy of the Chinese People's Liberation Army, Institute of Military Engineering Technology, Systems Engineering Institute, Academy of Military Sciences, Zhejiang Rail Transit Operation and Management Group Co., Ltd.
CN101596665B	CN200810110548.6	A process for connecting a titanium-aluminum alloy turbine shaft three-body structure	2008-06-03	2012-01-18	B23P15/00, B23K20/12, B23P11/02, F01D5/02	The 70th Research Institute of China North Industries Group Corporation, Central Iron and Steel Research Institute
CN110685647A	CN201911122355.7	A system for exploiting natural gas hydrates using renewable energy and multi-energy complementation	2019-11-15	2020-01-14	E21B43/01, E21B43/24, F03D9/25, F03G4/00, H02S10/12	China Huaneng Group Co., Ltd., China Huaneng Group Clean Energy Technology Research Institute Co., Ltd.
CN113724570A	CN202111129989.2	A device and method for simulating carbon dioxide extraction and storage of natural gas hydrates	2021-09-26	2021-11-30	G09B25/00, F17D1/00, F17D3/01, F17D3/18	China Huaneng Group Co., Ltd., China Huaneng Group Clean Energy Technology Research Institute Co., Ltd., Huaneng Group Technology Innovation Center Co., Ltd.
CN112594140A	CN202011627405.X	Floating wind turbine foundation and wind turbine generator set using trough-type anti-rolling water tank	2020-12-30	2021-04-02	F03D13/25, F03D13/20, B63B21/50, B63B35/44, B63B39/03	China Huaneng Group Clean Energy Technology Research Institute Co., Ltd., Huaneng Yancheng Dafeng New Energy Power Generation Co., Ltd., Huaneng International Power Co., Ltd. Jiangsu Clean Energy Branch, Huaneng Offshore Wind Power Science and Technology Research Co., Ltd.
CN112594139A	CN202011627243.X	A vertical column floating wind turbine foundation and wind turbine generator set	2020-12-30	2021-04-02	F03D13/25, F03D13/20, B63B21/50, B63B35/44, B63B39/03	China Huaneng Group Clean Energy Technology Research Institute Co., Ltd., Huaneng Yancheng Dafeng New Energy Power Generation Co., Ltd., Huaneng International Power Co., Ltd. Jiangsu Clean Energy Branch, Huaneng Offshore Wind Power Science and Technology Research Co., Ltd.
CN112761891A	CN202110249309.4	Wind turbine tower and processing method thereof	2021-03-08	2021-05-07	F03D13/20 , B23P15/00	China Huaneng Group Clean Energy Technology Research Institute Co., Ltd., Huaneng International Power Jiangsu Energy Development Co., Ltd. Clean Energy Branch, Huaneng Offshore Wind Power Science and Technology Research Co., Ltd.
CN113277023A	CN202110730514.2	A batch floating transportation system for steel pipe pile foundations of offshore wind farms and its working method	2021-06-29	2021-08-20	B63B35/00, B63B35/68, F03D13/40, F04B51/00, F04B37/10, E02D5/28, E02D27/52, E02D27/12	China Huaneng Group Clean Energy Technology Research Institute Co., Ltd., Huaneng (Zhejiang) Energy Development Co., Ltd. Clean Energy Branch
CN113513451A	CN202110960995.6	A semi-submersible wind turbine and its foundation	2021-08-20	2021-10-19	F03D13/25 , B63B35/44	China Huaneng Group Clean Energy Technology Research Institute Co., Ltd., China Huaneng Group Co., Ltd. Southern Branch, Huaneng Guangdong Shantou Offshore Wind Power Co., Ltd., Huaneng Offshore Wind Power Science and Technology Research Co., Ltd.
CN113803398A	CN202111206925.8	A wave compensation device based on magnetorheological fluid and its working method	2021-10-15	2021-12-17	F16F9/53, F16F15/00, F16F15/03, E02B3/26	China Huaneng Group Clean Energy Technology Research Institute Co., Ltd., Huaneng (Zhejiang) Energy Development Co., Ltd. Clean Energy Branch
CN112922787B	CN202110249567.2	An integrated installation structure and method for a platform in a tower	2021-03-08	2022-02-11	F03D13/20 , F03D80/80	China Huaneng Group Clean Energy Technology Research Institute Co., Ltd., Huaneng Offshore Wind Power Science and Technology Research Co., Ltd., China Huaneng Group Co., Ltd. Southern Branch, Huaneng Guangdong Shantou Offshore Wind Power Co., Ltd.
CN114357846A	CN202210258810.1	A wind turbine gearbox bearing fault identification method and system	2022-03-16	2022-04-15	G06F30/23, F16H61/12, G06F119/14	China Huaneng Group Clean Energy Technology Research Institute Co., Ltd., China Huaneng Group Co., Ltd.
CN107559416A	CN201710939147.0	A multi-operating-condition oil supply control device for a hydraulic transmission box and a control method thereof	2017-09-30	2018-01-09	F16H61/64, F16H61/02, F16H41/22	China State Railway Group Co., Ltd., CRRC Dalian Locomotive and Rolling Stock Research Institute Co., Ltd.
CN108468573A	CN201810469132.7	Double floating ring thrust bearing structure for axial-flow turbocharger	2018-05-16	2018-08-31	F01D25/16 , F04D29/056	China State Railway Group Co., Ltd., CRRC Dalian Locomotive and Rolling Stock Research Institute Co., Ltd., CRRC Dalian Zetong Machinery Co., Ltd.
CN111395947A	CN202010215241.3	A multi-process top electric drive drilling device	2020-03-24	2020-07-10	E21B3/02, E21B7/00, E21B15/00, F16H3/091, F16H57/023, F16H61/30	China Geological Equipment Group Co., Ltd., China Geological Equipment (Beijing) Research Institute of Science and Technology Co., Ltd.
CN105351153B	CN201510958178.1	Performance evaluation method for wind turbine pitch controller	2015-12-18	2018-07-10	F03D17/00	China Datang Group Science and Technology Research Institute Co., Ltd., Datang Shandong Yantai Electric Power Development Co., Ltd.
CN113983339A	CN202111098068.4	A lubricating oil and jacking oil regulating device for power plants	2021-09-18	2022-01-28	F16N7/38, F16N25/00, F16C37/00	Northwest Electric Power Research Institute, China Datang Corporation Science and Technology Research Institute Co., Ltd., China Datang Corporation Science and Technology Research Institute Co., Ltd.
CN104015892A	CN201410241979.1	A anti-rolling water tank and its air valve discharge pipe	2014-06-03	2014-09-03	B63B39/03, F16K31/18, F16K33/00	China National Offshore Oil Corporation, China Oilfield Services Limited, China Shipbuilding Industry Corporation 704th Research Institute
CN102454828B	CN201010530143.5	Pipe collection and abandonment technology during deepwater S-shaped submarine pipeline laying	2010-10-29	2013-10-30	F16L1/18	China National Offshore Oil Corporation, Offshore Oil Engineering Co., Ltd., Zhejiang University
CN102359660B	CN201110253910.7	Installation method of deepwater riser	2011-08-31	2013-06-19	F16L1/15	China National Offshore Oil Corporation, Offshore Oil Engineering Co., Ltd., China University of Petroleum (Beijing)
CN102022585B	CN201010548116.0	A submarine pipeline buckling prevention device and its manufacturing and installation method	2010-11-17	2012-09-26	F16L3/10, F16L3/26, F16L1/16	China National Offshore Oil Corporation, CNOOC Research Institute Co., Ltd., Tianjin University
CN101418876B	CN200810209602.2	Nut tightening device for submarine pipeline flange automatic connection equipment	2008-12-04	2010-06-02	F16L1/26	China National Offshore Oil Corporation, Offshore Oil Engineering Co., Ltd., Harbin Engineering University
CN100588863C	CN200810064293.4	Nut alignment and tightening device for automatic connection of deepwater flange	2008-04-15	2010-02-10	F16L1/26 , F16L23/00	China National Offshore Oil Corporation, Offshore Oil Engineering Co., Ltd., Harbin Engineering University
CN102235548B	CN201010172259.6	Deepwater riser and underwater facility installation equipment	2010-05-07	2013-04-24	F16L1/12	China National Offshore Oil Corporation, Offshore Oil Engineering Co., Ltd., China University of Petroleum (Beijing)
CN105217453B	CN201510686422.3	Shock load buffer	2015-10-21	2017-05-31	B66C13/04, F15B1/10, F16F9/084	China National Offshore Oil Corporation, Offshore Oil Engineering Co., Ltd., China Shipbuilding Industry Corporation No. 702 Research Institute
CN104315282B	CN201410421455.0	Improved underwater quick-connect device for multiple connectors	2014-08-25	2017-01-04	F16L37/08	China National Offshore Oil Corporation, Offshore Oil Engineering Co., Ltd., Zhejiang University
CN102434535B	CN201110405342.8	Equivalent simulation test system for hydraulic control systems of underwater production facilities	2011-12-08	2014-04-30	F15B19/00	China National Offshore Oil Corporation, Offshore Oil Engineering Co., Ltd., Zhejiang University
CN102269297B	CN201110137779.8	Pipelay vessel tensioner	2011-05-26	2013-04-24	F16L1/23	China National Offshore Oil Corporation, Offshore Oil Engineering Co., Ltd., China University of Petroleum (Beijing)
CN104500881B	CN201410698736.0	Clamp-type clamping device	2014-11-27	2016-11-30	F16L21/06 , F16L21/08	China National Offshore Oil Corporation, Offshore Oil Engineering Co., Ltd., Harbin Engineering University
CN101929582B	CN200910087194.2	control device that carries the work carrier to make axial and circumferential movements relative to the work base	2009-06-19	2012-02-01	F16L1/26	China National Offshore Oil Corporation, Offshore Oil Engineering Co., Ltd., Harbin Engineering University, Beijing Gaotai Deepsea Technology Co., Ltd.
CN100363676C	CN200510132482.7	An underwater pipeline dry maintenance operation cabin	2005-12-20	2008-01-23	F16L55/00	China National Offshore Oil Corporation, Offshore Oil Engineering Co., Ltd., Shanghai Jiao Tong University
CN103591290B	CN201310566115.2	Improved composite seal	2013-11-14	2015-11-18	F16J15/12	China National Offshore Oil Corporation, Offshore Oil Engineering Co., Ltd., Harbin Engineering University
CN102943925B	CN201210407413.2	A deepwater submarine pipeline buckling arrester	2012-10-23	2015-01-21	F16L1/20 , F16L1/16	China National Offshore Oil Corporation, CNOOC Research Institute Co., Ltd., Tianjin University
CN102431921B	CN201110405344.7	Deepwater pipeline laying retractable winch	2011-12-08	2014-03-12	B66D1/02, B66D1/14, F16L1/12	China National Offshore Oil Corporation, Offshore Oil Engineering Co., Ltd., China University of Petroleum (Beijing)
CN102322548B	CN201110137768.X	Drag heads for abandonment and recovery of deep-sea oil and gas pipelines	2011-05-26	2013-08-14	F16L1/20	China National Offshore Oil Corporation, Offshore Oil Engineering Co., Ltd., China University of Petroleum (Beijing)
CN100378394C	CN200510082851.6	Combined mechanical tee	2005-07-08	2008-04-02	F16L41/00 , F16L41/02	China National Offshore Oil Corporation, Offshore Oil Engineering Co., Ltd., University of Petroleum (Beijing)
CN101418875B	CN200810209601.8	Special positioning and clamping device for automatic connection of submarine pipeline flanges	2008-12-04	2010-04-14	F16L1/26	China National Offshore Oil Corporation, Offshore Oil Engineering Co., Ltd., Harbin Engineering University
CN102878431B	CN201110194993.7	An online monitoring method for multiphase flow patterns in offshore oil and gas pipelines	2011-07-12	2014-03-12	G01N11/00 , F17D3/01	China National Offshore Oil Corporation, CNOOC Research Institute Co., Ltd., Xi'an Jiaotong University
CN108506570A	CN201810203342.1	Integrated submarine pipeline span suppression device	2018-03-13	2018-09-07	F16L1/16 , F16L1/20	China National Offshore Oil Corporation, Offshore Oil Engineering Co., Ltd., Tianjin Water Transport Engineering Research Institute of the Ministry of Transport, Tianjin University
CN106545694B	CN201611048711.1	Installation method of grouting clamp centering and end sealing device	2016-11-25	2018-11-27	F16L1/26	China National Offshore Oil Corporation, Offshore Oil Engineering Co., Ltd., Ocean University of China
CN107143305B	CN201710504855.1	A bottom well self-operated flow regulating valve	2017-06-28	2019-12-03	E21B34/06, F16K27/00, F16K17/04	China National Offshore Oil Corporation, Southwest Petroleum University, CNOOC (China) Co., Ltd. Tianjin Branch
CN108775296B	CN201810558790.3	Pressure control device and pressure increase and decrease control method	2018-06-01	2020-08-21	F15B3/00, F15B21/08, F15B13/02	China National Offshore Oil Corporation, China Oilfield Services Limited, China University of Petroleum (East China)
CN110410580B	CN201910588740.4	A laying device for deep-water flexible submarine pipeline	2019-07-02	2021-07-30	F16L1/16, F16L1/20, F16L1/23, F16L1/235, F16L1/26, B66C13/08	China National Offshore Oil Corporation, CNOOC Deepwater Exploration Co., Ltd., Harbin Engineering University
CN111182184B	CN202010018113.X	A recyclable underwater long-term video monitoring device	2020-01-08	2021-10-15	H04N5/225, H04N7/18, F16M11/18, F16M11/12, F16M11/04, B08B3/02	China National Offshore Oil Corporation, CNOOC Research Institute Co., Ltd., Harbin Engineering University
CN112161044B	CN202011034697.6	A torque tool for ROV with double-tooth clutch shifting	2020-09-27	2021-12-24	F16H59/02, F16H63/30, F16H63/34, F16H61/40	China National Offshore Oil Corporation, CNOOC (China) Company Limited Zhanjiang Branch, Harbin Engineering University
CN112097038B	CN202010968074.X	A sensor towing device for unmanned homemade underwater robots	2020-09-15	2022-03-22	F16M11/04 , B63C11/52	China National Offshore Oil Corporation, CNOOC Deepwater Exploration Co., Ltd., Tianjin University
CN102963251B	CN201210430254.8	Throttle control device for two-way driving of explosion-proof rubber-wheeled vehicle in coal mines	2012-11-01	2015-08-19	B60K26/02, B60K26/04, F02D11/08	China Coal Technology and Engineering Group Taiyuan Research Institute, Shanxi Tiandi Coal Mining Machinery Equipment Co., Ltd.
CN101737006B	CN200910175289.X	A dry and wet drilling box for an anchor drilling vehicle	2009-11-25	2012-06-27	E21B7/02, E21D20/00, F16H57/04	China Coal Technology and Engineering Group Taiyuan Research Institute, Shanxi Tiandi Coal Mining Machinery Equipment Co., Ltd.
CN102287487A	CN201110231325.7	High reliability bearingless planetary transmission	2011-08-12	2011-12-21	F16H1/28, F16H57/08, F16H57/04	China Coal Technology and Engineering Group Taiyuan Research Institute, Shanxi Tiandi Coal Mining Machinery Equipment Co., Ltd.
CN102943847B	CN201210421779.5	Incomplete gearbox cutting reversing device	2012-10-30	2016-02-10	F16H3/14, F16H57/023, F16H57/04, E21C25/00	China Coal Technology and Engineering Group Taiyuan Research Institute, Shanxi Tiandi Coal Mining Machinery Equipment Co., Ltd.
CN102966618B	CN201210430262.2	Automatic cable tensioning control valve	2012-11-01	2015-09-30	F15B13/02	China Coal Technology and Engineering Group Taiyuan Research Institute, Shanxi Tiandi Coal Mining Machinery Equipment Co., Ltd.
CN105569941A	CN201510996440.1	A device for converting hydraulic energy into high-pressure water energy	2015-12-28	2016-05-11	F04B9/117 , F04B53/10	China Coal Technology and Engineering Group Taiyuan Research Institute Co., Ltd., Shanxi Tiandi Coal Mining Machinery Equipment Co., Ltd.
CN101251011B	CN200810054738.0	A rack and pinion slewing device for a coal mining machine	2008-04-01	2011-03-16	E21C31/10 , F16H47/02	China Coal Technology and Engineering Group Taiyuan Research Institute Co., Ltd., Shanxi Tiandi Coal Mining Machinery Equipment Co., Ltd.
CN106704554A	CN201611264542.5	A through-shaft bevel gear planetary gear reducer with brake	2016-12-30	2017-05-24	F16H57/01, F16H57/021, F16H57/023, F16H57/038, F16H57/08, F16H57/10, F16D66/02	China Coal Technology and Engineering Group Taiyuan Research Institute Co., Ltd., Shanxi Tiandi Coal Mining Machinery Equipment Co., Ltd.
CN107165730A	CN201710492031.7	An electric start and electric protection mining explosion-proof engine intake cut-off control device	2017-06-26	2017-09-15	F02D11/08	China Coal Technology and Engineering Group Taiyuan Research Institute Co., Ltd., Shanxi Tiandi Coal Mining Machinery Equipment Co., Ltd.
CN104613030B	CN201410846787.3	Quick loading and unloading hydraulic system for underground trailer	2014-12-31	2017-01-04	F15B11/16, F15B13/06, F15B21/04	China Coal Technology and Engineering Group Taiyuan Research Institute Co., Ltd., Shanxi Tiandi Coal Mining Machinery Equipment Co., Ltd.
CN104613202B	CN201410848245.X	Supercritical high pressure overload rapid unloading valve	2014-12-31	2017-07-28	F16K17/00 , F15B13/02	China Coal Technology and Engineering Group Taiyuan Research Institute Co., Ltd., Shanxi Tiandi Coal Mining Machinery Equipment Co., Ltd.
CN104214505B	CN201410436013.3	Automatic gas distribution system for explosion-proof performance test of mining diesel engines	2014-08-30	2016-08-17	F17C5/06, F17C13/02, F17C13/12, F17D1/02, F17D3/01	China Coal Technology and Engineering Group Taiyuan Research Institute Co., Ltd., Shanxi Tiandi Coal Mining Machinery Equipment Co., Ltd.
CN104595256B	CN201410848310.9	New accumulator automatic unloading device for explosion-proof vehicles in underground coal mines	2014-12-31	2017-01-25	F15B1/02 , F15B13/02	China Coal Technology and Engineering Group Taiyuan Research Institute Co., Ltd., Shanxi Tiandi Coal Mining Machinery Equipment Co., Ltd.
CN104061350B	CN201410247197.9	Pneumatic self-locking switch valve	2014-06-06	2016-08-03	F16K17/168 , B60T15/36	China Coal Technology and Engineering Group Taiyuan Research Institute Co., Ltd., Shanxi Tiandi Coal Mining Machinery Equipment Co., Ltd.
CN103758941B	CN201310735483.5	Heavy-duty shuttle conveyor reducer	2013-12-28	2016-06-01	F16H1/36, F16H57/023, F16H57/029, F16H57/08	China Coal Technology and Engineering Group Taiyuan Research Institute Co., Ltd., Shanxi Tiandi Coal Mining Machinery Equipment Co., Ltd.
CN101985879B	CN201010518094.3	Integrated compact high-power hydraulic pump station for new roadheaders	2010-10-25	2012-07-04	E21C31/12 , F15B11/02	China Coal Technology and Engineering Group Taiyuan Research Institute Co., Ltd., Shanxi Tiandi Coal Mining Machinery Equipment Co., Ltd.
CN106151145B	CN201610732767.2	A waterway pressure-resistant hydraulically controlled reversing valve	2016-08-27	2018-06-22	F15B13/02 , F16K11/20	China Coal Technology and Engineering Group Taiyuan Research Institute Co., Ltd., Shanxi Tiandi Coal Mining Machinery Equipment Co., Ltd.
CN108730272A	CN201810445999.9	An oil pump motor unit with self-heating function	2018-05-11	2018-11-02	F15B21/04	China Coal Technology and Engineering Group Taiyuan Research Institute Co., Ltd., Shanxi Tiandi Coal Mining Machinery Equipment Co., Ltd.
CN105459993B	CN201510996439.9	A hydraulic system with a combined mechanical and hydraulic braking device	2015-12-28	2018-11-20	B60T10/02 , B60T13/58	China Coal Technology and Engineering Group Taiyuan Research Institute Co., Ltd., Shanxi Tiandi Coal Mining Machinery Equipment Co., Ltd.
CN105317785B	CN201510834647.9	Hydraulic multifunctional test bench for tunnel boring machine	2015-11-26	2019-02-15	F15B19/00	China Coal Technology and Engineering Group Taiyuan Research Institute Co., Ltd., Shanxi Tiandi Coal Mining Machinery Equipment Co., Ltd.
CN107664147B	CN201710755839.X	Manual reversing valve main valve core liquid external control return to center control device	2017-08-29	2019-02-19	F15B13/02	China Coal Technology and Engineering Group Taiyuan Research Institute Co., Ltd., Shanxi Tiandi Coal Mining Machinery Equipment Co., Ltd.
CN109488656A	CN201811599990.X	A built-in hydraulic cylinder displacement and speed sensor	2018-12-26	2019-03-19	F15B15/28 , F15B19/00	China Coal Technology and Engineering Group Taiyuan Research Institute Co., Ltd., Shanxi Tiandi Coal Mining Machinery Equipment Co., Ltd.
CN106369185B	CN201610732759.8	A multifunctional manual reversing valve capable of both self-resetting and positioning	2016-08-27	2019-03-26	F16K11/07 , F16K31/143	China Coal Technology and Engineering Group Taiyuan Research Institute Co., Ltd., Shanxi Tiandi Coal Mining Machinery Equipment Co., Ltd.
CN107255095B	CN201710549461.8	Ultra-low pressure reverse water medium hydraulic control check valve	2017-07-07	2019-07-02	F15B13/02	China Coal Technology and Engineering Group Taiyuan Research Institute Co., Ltd., Shanxi Tiandi Coal Machinery Equipment Co., Ltd., Shaanxi Coal Group Shenmu Hongliulin Mining Co., Ltd.
CN106321810B	CN201610789644.2	An electro-hydraulic manual semi-automatic shift system for explosion-proof vehicle transmissions	2016-08-31	2019-07-16	F16H61/28 , F16H59/02	China Coal Technology and Engineering Group Taiyuan Research Institute Co., Ltd., Shanxi Tiandi Coal Mining Machinery Equipment Co., Ltd.
CN110127546A	CN201811492565.0	A self-supporting variable frequency traction winch	2018-12-07	2019-08-16	B66D1/12, B66D1/14, B66D1/28, B66D1/38, B66D1/48, B66D1/54, B66D1/58, B66C13/40, B66C15/06, F15B21/041, F15B21/0423, F15B21/08, F15B19/00	China Coal Technology and Engineering Group Taiyuan Research Institute Co., Ltd., Shanxi Tiandi Coal Mining Machinery Equipment Co., Ltd.
CN110159735A	CN201910389224.9	A loading reducer for an integrated digging and anchoring machine	2019-05-10	2019-08-23	F16H57/023, F16H57/038, F16H55/08, F16H57/12	China Coal Technology and Engineering Group Taiyuan Research Institute Co., Ltd., Shanxi Tiandi Coal Mining Machinery Equipment Co., Ltd.
CN107542921B	CN201710750883.1	Self-operated liquid level control system of coupling	2017-08-28	2019-11-08	F16H61/48, F16H41/30, F16K15/18, F16K1/42, F16K31/128	China Coal Technology and Engineering Group Taiyuan Research Institute Co., Ltd., Shanxi Tiandi Coal Machinery Equipment Co., Ltd., Shaanxi Coal Group Shenmu Hongliulin Mining Co., Ltd.
CN108953255B	CN201810838858.3	A fully hydraulic automatic control system for a mining machine-mounted anchor drill device	2018-07-27	2019-12-03	F15B11/16 , F15B13/06	China Coal Technology and Engineering Group Taiyuan Research Institute Co., Ltd., Shanxi Tiandi Coal Mining Machinery Equipment Co., Ltd.
CN108869419B	CN201810860655.4	full hydraulic constant current adjustable speed control device and its control system	2018-08-01	2019-12-03	F15B11/04 , F15B13/04	China Coal Technology and Engineering Group Taiyuan Research Institute Co., Ltd., Shanxi Tiandi Coal Mining Machinery Equipment Co., Ltd.
CN110552925A	CN201910796357.8	An intelligent two-arm anchor drilling vehicle electro-hydraulic travel synchronization control system with automatic speed measurement device	2019-08-27	2019-12-10	F15B13/02, B60K17/10, E21B7/02, G01P3/44	China Coal Technology and Engineering Group Taiyuan Research Institute Co., Ltd., Shanxi Tiandi Coal Mining Machinery Equipment Co., Ltd.
CN110566526A	CN201910796356.3	A fully hydraulic automatic leveling control device and control system for an intelligent anchor drill rig	2019-08-27	2019-12-13	F15B11/20, F15B13/06, E21D20/00, E21B15/00	China Coal Technology and Engineering Group Taiyuan Research Institute Co., Ltd., Shanxi Tiandi Coal Mining Machinery Equipment Co., Ltd.
CN110949507A	CN201911354712.2	A hydrostatically driven full hydraulic differential steering control system and control method	2019-12-25	2020-04-03	B62D11/06, B62D11/18, E21D15/60, F15B11/17, F15B13/02	China Coal Technology and Engineering Group Taiyuan Research Institute Co., Ltd., Shanxi Tiandi Coal Mining Machinery Equipment Co., Ltd.
CN108798915B	CN201810554513.5	Intelligent wet supercharging device and control method adaptable to multiple working conditions	2018-06-01	2020-05-01	F02D23/00, F02B39/08, F02B39/00, F02B29/04	China Coal Technology and Engineering Group Taiyuan Research Institute Co., Ltd., Shanxi Tiandi Coal Mining Machinery Equipment Co., Ltd.
CN110081037B	CN201910222224.X	Accumulator automatic rapid voltage stabilizing device with self-checking function and use method	2019-03-22	2020-06-05	F15B13/02, F15B1/027, F15B1/04	China Coal Technology and Engineering Group Taiyuan Research Institute Co., Ltd., Shanxi Tiandi Coal Mining Machinery Equipment Co., Ltd.
CN109707688B	CN201811632850.8	A flow-resistant load-sensitive multi-way valve with a pre-pressure compensator	2018-12-29	2020-08-18	F15B13/02	China Coal Technology and Engineering Group Taiyuan Research Institute Co., Ltd., Shanxi Tiandi Coal Mining Machinery Equipment Co., Ltd.
CN108909697B	CN201810838816.X	A mining explosion-proof electro-hydraulic brake valve	2018-07-27	2020-08-18	B60T13/66, B60T13/68, B60T13/70, F16K11/065, F16K31/40, F15B13/02, F15B21/08	China Coal Technology and Engineering Group Taiyuan Research Institute Co., Ltd., Shanxi Tiandi Coal Mining Machinery Equipment Co., Ltd.
CN112012665A	CN202010813377.4	A fully hydraulic automatic top-joining device and method for an intelligent anchor drill stand	2020-08-13	2020-12-01	E21B15/00, E21D20/00, F15B11/16, F15B13/06, F15B21/02	China Coal Technology and Engineering Group Taiyuan Research Institute Co., Ltd., Shanxi Tiandi Coal Mining Machinery Equipment Co., Ltd.
CN112049713A	CN202010964052.6	An intelligent adaptive exhaust gas cleaning system for explosion-proof diesel engines used in coal mines	2020-09-15	2020-12-08	F01N3/04, F01N3/20, F01N11/00, F01N13/00	China Coal Technology and Engineering Group Taiyuan Research Institute Co., Ltd., Shanxi Tiandi Coal Mining Machinery Equipment Co., Ltd.
CN112253569A	CN202011289796.9	A hydraulic control valve and control method for a tunnel boring machine-mounted drilling rig	2020-11-18	2021-01-22	F15B13/02, F15B13/06, E21B44/00, E21B19/10	China Coal Technology and Engineering Group Taiyuan Research Institute Co., Ltd., Shanxi Tiandi Coal Mining Machinery Equipment Co., Ltd.
CN112303067A	CN202011146222.6	An electro-hydraulic control system for anchor cable drilling rig	2020-10-23	2021-02-02	F15B21/08, F15B11/16, F15B13/06, F15B19/00, E21B44/00, E21D20/00	China Coal Technology and Engineering Group Taiyuan Research Institute Co., Ltd., Shanxi Tiandi Coal Mining Machinery Equipment Co., Ltd.
CN112360824A	CN202011060458.8	Adaptive oil suction device, adaptive oil tank and adaptive oil suction method	2020-09-30	2021-02-12	F15B1/26, F15B19/00, F15B21/00	China Coal Technology and Engineering Group Taiyuan Research Institute Co., Ltd., Shanxi Tiandi Coal Mining Machinery Equipment Co., Ltd.
CN112412504A	CN202011218286.2	An automatic charging control system and control method for an intelligent anchor drilling vehicle	2020-11-04	2021-02-26	E21D20/00, E21D21/00, F15B11/20, F15B13/08	China Coal Technology and Engineering Group Taiyuan Research Institute Co., Ltd., Shanxi Tiandi Coal Mining Machinery Equipment Co., Ltd.
CN112460010A	CN202011089889.7	A mining vehicle-mounted mobile emulsion pump station system and control method	2020-10-13	2021-03-09	F04B53/00, F04B49/24, F04B49/22, E21F17/00, E21D15/50, E21D15/45	China Coal Technology and Engineering Group Taiyuan Research Institute Co., Ltd., Shanxi Tiandi Coal Mining Machinery Equipment Co., Ltd.
CN112460248A	CN202011526239.4	Travel drive reducer with integrated wheel-side braking	2020-12-22	2021-03-09	F16H57/08, F16H57/10, B60K17/04, B60T1/06	China Coal Technology and Engineering Group Taiyuan Research Institute Co., Ltd., Shanxi Tiandi Coal Mining Machinery Equipment Co., Ltd.
CN112524123A	CN202011563729.1	A hydraulic system vibration eliminator with special damping and its use method	2020-12-25	2021-03-19	F15B21/00	China Coal Technology and Engineering Group Taiyuan Research Institute Co., Ltd., Shanxi Tiandi Coal Mining Machinery Equipment Co., Ltd.
CN112709806A	CN202110022662.9	A cutting gear box and equidistant profile shaft transmission protection device	2021-01-08	2021-04-27	F16H57/038, F16H57/029, F16H57/023, F16H57/04, F16H1/22, F16C3/02	China Coal Technology and Engineering Group Taiyuan Research Institute Co., Ltd., Shanxi Tiandi Coal Mining Machinery Equipment Co., Ltd.
CN112709809A	CN202110022641.7	A cutting reducer and ventilation structure with oil forced circulation cooling function	2021-01-08	2021-04-27	F16H57/04, F16H57/027, F16H57/023, F16H57/038	China Coal Technology and Engineering Group Taiyuan Research Institute Co., Ltd., Shanxi Tiandi Coal Mining Machinery Equipment Co., Ltd.
CN112761641A	CN202110031996.2	Shovel and open-pit coal mining equipment	2021-01-11	2021-05-07	E21C47/02 , F16N7/38	China Coal Technology and Engineering Group Taiyuan Research Institute Co., Ltd., Shanxi Tiandi Coal Mining Machinery Equipment Co., Ltd.
CN112983910A	CN202110199275.2	Anchor drilling rig hydraulic control system and anchor drilling rig	2021-02-22	2021-06-18	F15B11/16, E21B44/00, E21D20/00	China Coal Technology and Engineering Group Taiyuan Research Institute Co., Ltd., Shanxi Tiandi Coal Mining Machinery Equipment Co., Ltd.
CN113107915A	CN202110286490.6	Hydraulic control valve group and anchor drilling rig	2021-03-17	2021-07-13	F15B13/02 , E21D20/00	China Coal Technology and Engineering Group Taiyuan Research Institute Co., Ltd., Shanxi Tiandi Coal Mining Machinery Equipment Co., Ltd.
CN113202839A	CN202110394050.2	pilot valve for measuring the displacement of a multi-way valve core	2021-04-13	2021-08-03	F15B19/00, F15B13/02, F16K11/065, F16K27/04, F16K31/363, F16K37/00	China Coal Technology and Engineering Group Taiyuan Research Institute Co., Ltd., Shanxi Tiandi Coal Mining Machinery Equipment Co., Ltd.
CN113236358A	CN202110444677.4	An automatic drainage robot for mines	2021-04-24	2021-08-10	E21F16/00, E21F17/00, E21F17/18, F04B17/03, F04B15/02, F04B51/00, F04B49/06	China Coal Technology and Engineering Group Taiyuan Research Institute Co., Ltd., Shanxi Tiandi Coal Mining Machinery Equipment Co., Ltd.
CN113531010A	CN202110535302.9	A triple braking system for overhead rack railway vehicles	2021-05-17	2021-10-22	F16D55/24, F16D65/16, H02J3/38, F16D121/04	China Coal Technology and Engineering Group Taiyuan Research Institute Co., Ltd., Shanxi Tiandi Coal Mining Machinery Equipment Co., Ltd.
CN113530926A	CN202110657010.2	An explosion-proof vehicle working mechanism operating locking device and safety control system	2021-06-12	2021-10-22	F15B21/00 , G05G1/08	China Coal Technology and Engineering Group Taiyuan Research Institute Co., Ltd., Shanxi Tiandi Coal Mining Machinery Equipment Co., Ltd.
CN113638941A	CN202110817920.2	A hydraulic oil tank pollution-proof automatic oil replenishment and replacement device and method	2021-07-20	2021-11-12	F15B21/00 , F15B19/00	China Coal Technology and Engineering Group Taiyuan Research Institute Co., Ltd., Shanxi Tiandi Coal Mining Machinery Equipment Co., Ltd.
CN113669330A	CN202110704464.0	A forced cooling system for wet brakes of mining vehicles based on pneumatic control	2021-06-24	2021-11-19	F15B21/0423, F16D65/16, F16D121/04	China Coal Technology and Engineering Group Taiyuan Research Institute Co., Ltd., Shanxi Tiandi Coal Mining Machinery Equipment Co., Ltd.
CN112392630B	CN202011289773.8	An intelligent controllable exhaust gas circulation device and control method for mining	2020-11-18	2021-11-23	F02M26/12, F02M26/35, F02M26/14, F02D21/08, F01N3/04, F01N13/08	China Coal Technology and Engineering Group Taiyuan Research Institute Co., Ltd., Shanxi Tiandi Coal Mining Machinery Equipment Co., Ltd.
CN112440734B	CN202011526253.4	Safety shuttle wheel side braking and deceleration system	2020-12-22	2021-11-23	B60K17/04, B60T1/06, B60T13/14, F16D3/84, F16H57/08	China Coal Technology and Engineering Group Taiyuan Research Institute Co., Ltd., Shanxi Tiandi Coal Mining Machinery Equipment Co., Ltd.
CN111532142B	CN202010132056.8	An electro-hydraulic controlled automatic clutch device for coal mine electric engineering vehicles	2020-02-29	2021-11-23	B60L15/20, B60K26/02, F16D48/02	China Coal Technology and Engineering Group Taiyuan Research Institute Co., Ltd., Shanxi Tiandi Coal Mining Machinery Equipment Co., Ltd.
CN113700695A	CN202110927448.8	A power transmission device for different media and use method thereof	2021-08-13	2021-11-26	F15B15/14, F15B3/00, F15B15/20, F15B11/16	China Coal Technology and Engineering Group Taiyuan Research Institute Co., Ltd., Shanxi Tiandi Coal Mining Machinery Equipment Co., Ltd.
CN113803463A	CN202110988934.0	Planetary gearbox shifting and auxiliary braking device for coal mine explosion-proof vehicles	2021-08-26	2021-12-17	F16H63/34, F16H63/04, B60T1/06	China Coal Technology and Engineering Group Taiyuan Research Institute Co., Ltd., Shanxi Tiandi Coal Mining Machinery Equipment Co., Ltd.
CN113969854A	CN202111237914.6	gas-electric combined control starting system for mining explosion-proof vehicles	2021-10-25	2022-01-25	F02N11/00 , F02N7/00	China Coal Technology and Engineering Group Taiyuan Research Institute Co., Ltd., Shanxi Tiandi Coal Mining Machinery Equipment Co., Ltd.
CN112519571B	CN202011526240.7	Dynamic seal adjustable shuttle wheel side brake reducer and shuttle travel system	2020-12-22	2022-01-25	B60K17/04, B60T1/06, F16H57/10, F16H57/023, F16H57/029, F16H63/34	China Coal Technology and Engineering Group Taiyuan Research Institute Co., Ltd., Shanxi Tiandi Coal Mining Machinery Equipment Co., Ltd.
CN113983006A	CN202111188043.3	A cantilevered roadheader with fully hydraulic transmission cutting system	2021-10-12	2022-01-28	F15B11/04, F15B11/08, F15B1/02, F15B19/00, E21D9/10	China Coal Technology and Engineering Group Taiyuan Research Institute Co., Ltd., Shanxi Tiandi Coal Mining Machinery Equipment Co., Ltd.
CN113982764A	CN202111324045.0	An electronically controlled explosion-proof engine gas-electric dual-control high-temperature flameout protection device	2021-11-10	2022-01-28	F02D9/02, F02D29/02, F02N9/00	China Coal Technology and Engineering Group Taiyuan Research Institute Co., Ltd., Shanxi Tiandi Coal Mining Machinery Equipment Co., Ltd.
CN113983002A	CN202111188054.1	A cantilevered roadheader full hydraulic transmission cutting method	2021-10-12	2022-01-28	F15B1/02, F15B13/02, E21D9/10	China Coal Technology and Engineering Group Taiyuan Research Institute Co., Ltd., Shanxi Tiandi Coal Mining Machinery Equipment Co., Ltd.
CN113983015A	CN202111187874.9	Hydraulic control system and method for double cutting arms of tunnel boring machine	2021-10-12	2022-01-28	F15B11/22, F15B13/042, E21D9/10	China Coal Technology and Engineering Group Taiyuan Research Institute Co., Ltd., Shanxi Tiandi Coal Mining Machinery Equipment Co., Ltd.
CN113983014A	CN202111187864.5	Double-cutting-arm tunnel boring machine and cutting-arm control method	2021-10-12	2022-01-28	F15B11/22, F15B13/042, F16K11/22, E21D9/10	China Coal Technology and Engineering Group Taiyuan Research Institute Co., Ltd., Shanxi Tiandi Coal Mining Machinery Equipment Co., Ltd.
CN114017401A	CN202111199147.4	Integrated control valve oil circuit, integrated control valve and hydraulic control system	2021-10-14	2022-02-08	F15B9/14, F15B11/028, B65G23/44	China Coal Technology and Engineering Group Taiyuan Research Institute Co., Ltd., Shanxi Tiandi Coal Mining Machinery Equipment Co., Ltd.
CN111749998B	CN202010559419.6	Mine conveyor transmission system, torque-limiting reducer and control method thereof	2020-06-18	2022-03-04	F16D43/21, F16D48/02, F16D25/12, F16H1/32	China Coal Technology and Engineering Group Taiyuan Research Institute Co., Ltd., Shanxi Tiandi Coal Mining Machinery Equipment Co., Ltd.
CN111207123B	CN202010184144.2	A synchronous control method for the push cylinder of the side mining and transportation unit	2020-03-16	2022-03-08	F15B11/22, F15B13/06, F15B19/00	China Coal Technology and Engineering Group Taiyuan Research Institute Co., Ltd., Shanxi Tiandi Coal Mining Machinery Equipment Co., Ltd.
CN112901725B	CN202110022796.0	A power cutting head for heavy-duty potassium mining machine in potash mines	2021-01-08	2022-04-01	F16H1/28, F16H57/038, F16H57/029, F16H57/04, F16N29/04, E21C25/04, E21C35/00	China Coal Technology and Engineering Group Taiyuan Research Institute Co., Ltd., Shanxi Tiandi Coal Mining Machinery Equipment Co., Ltd.
CN1211579C	CN02145061.7	Pipeline natural gas powered power generation device	2002-11-05	2005-07-20	F03G7/00	The 21st Research Institute of China Electronics Technology Group Corporation, Natural Gas Production and Sales Plant of Sinopec Zhongyuan Oil and Gas Hi-Tech Co., Ltd.
CN112879001A	CN202110188106.9	Automatic rock cuttings sampling device and automatic rock cuttings sampling method based on suction mode	2021-02-18	2021-06-01	E21B49/08, E21B49/02, E21B21/06, E21B21/08, E21B21/10, F04B15/02, G01N1/04	The 22nd Research Institute of China Electronics Technology Group Corporation, CNPC Bohai Drilling Engineering Co., Ltd.
CN109358491B	CN201811250137.7	Fuzzy PID fault determination and fault-tolerant control method based on Kalman filter	2018-10-25	2021-03-23	G05B11/42	The 54th Research Institute of China Electronics Technology Group Corporation, Harbin Institute of Technology
CN112718384A	CN202011525393.X	Solar cell cover laminating equipment and laminating process	2020-12-22	2021-04-30	B05C5/02, B05C13/02, B05C11/10, F16B11/00	The 18th Research Institute of China Electronics Technology Group Corporation, China Electronics Technology Group Corporation Energy Co., Ltd.
CN112696311A	CN202011588044.2	Quasi-sliding mode variable pitch control method based on variable boundary layer	2020-12-27	2021-04-23	F03D7/00 , G06F30/20	PowerChina Henan Electric Power Survey and Design Institute Co., Ltd., PowerChina Central China Electric Power Design Institute Co., Ltd.
CN112361121A	CN202011126556.7	A self-propelled box culvert CCTV sonar inspection robot system	2020-10-20	2021-02-12	F16L55/32, F16L55/40, F16L55/48, F16L55/46, F16L101/30	PowerChina Northwest Engineering Corporation Limited, Gansu PowerChina Port and Shipping Engineering Co., Ltd.
CN112393054A	CN202011126568.X	A self-propelled culvert CCTV sonar detection robot and its use method	2020-10-20	2021-02-23	F16L55/32, F16L55/40, F16L55/46, B63B1/12, B63B35/00, B63H7/02, G01S15/86, G01S15/88, F16L101/30	PowerChina Northwest Engineering Corporation Limited, Gansu PowerChina Port and Shipping Engineering Co., Ltd.
CN102464096B	CN201010540000.2	A major safety device for anti-collision protection of offshore wellhead platforms	2010-11-07	2014-05-07	B63B43/00, F15B11/02, F15B13/02, F15B15/28	Sinopec Shengli Petroleum Administration Bureau Downhole Operations Company, Zhejiang Ocean University
CN103244506A	CN201210027434.1	Underwater vertical docking buffer and descent device for marine structures	2012-02-08	2013-08-14	B63B38/00, F15B15/14, F15B15/22	Sinopec Corp., Drilling Technology Research Institute of Sinopec Shengli Petroleum Administration Bureau
CN103061708A	CN201110325074.9	A downhole turbine diverter device	2011-10-24	2013-04-24	E21B34/08, F03B15/18, F03B13/02	Sinopec Corp., Drilling Technology Research Institute of Sinopec Shengli Petroleum Administration Bureau
CN103062168A	CN201110325344.6	A continuous locking mechanism	2011-10-24	2013-04-24	F16B1/04	Sinopec Corp., Drilling Technology Research Institute of Sinopec Shengli Petroleum Administration Bureau
CN103697079B	CN201210368540.6	Hydraulic downhole half-rotation clutch	2012-09-28	2016-04-20	F16D25/00 , F16D25/12	Sinopec Corp., Drilling Technology Research Institute of Sinopec Shengli Petroleum Administration Bureau
CN104747073A	CN201310743809.9	A drill string (pipe string) half-rotation tool	2013-12-31	2015-07-01	E21B7/00 , F16D3/06	China Petrochemical Corporation, Sinopec Shengli Petroleum Engineering Co., Ltd. Drilling Technology Research Institute
CN100549486C	CN200710118131.X	Novel bimetallic composite pipe and manufacturing method	2007-06-29	2009-10-14	F16L9/02 , B32B1/08	China National Petroleum Corporation, China National Petroleum Corporation Tubular Goods Research Institute
CN102829269B	CN201210316578.9	Special threaded joints for gas injection and production in underground gas storage	2012-08-30	2014-06-04	F16L15/06	China National Petroleum Corporation, China National Petroleum Corporation Tubular Goods Research Institute
CN104006293B	CN201310058732.1	Nitrogen backup system for surface blowout preventer control units	2013-02-25	2016-12-28	E21B33/06, F17D1/02, F17D3/01	China National Petroleum Corporation, CNPC Drilling Engineering Technology Research Institute, Beijing Petroleum Machinery Plant
CN103573257A	CN201210253592.9	Information transmission device for logging while drilling	2012-07-20	2014-02-12	E21B47/12	China National Petroleum Corporation, CNPC Drilling Engineering Technology Research Institute, Beijing Petroleum Machinery Plant
CN105252181A	CN201510679311.X	A wheel drive mechanism for an internal welding machine	2015-10-19	2016-01-20	B23K37/02 , B23K101/10	China National Petroleum Corporation, China Petroleum Pipeline Engineering Co., Ltd., China Petroleum and Natural Gas Pipeline Research Institute Co., Ltd.
CN103775750B	CN201210407742.7	A sealing device for continuous oil pipe passing through cable	2012-10-23	2015-09-09	F16L7/02	China National Petroleum Corporation, CNPC Drilling Engineering Technology Research Institute, CNPC Drilling Engineering Technology Research Institute Jianghan Machinery Research Institute
CN102022106B	CN201010535230.X	Drill pipe joint automatic screw-down control device and control method	2010-11-04	2013-04-24	E21B44/00, E21B19/18, F15B15/18	China National Petroleum Corporation, CNPC Drilling Engineering Technology Research Institute
CN101941133A	CN200910088778.1	A method for manufacturing a composite elbow with corrosion resistance	2009-07-10	2011-01-12	B23P15/00, F16L43/00, F16L9/02	China National Petroleum Corporation, China National Petroleum Corporation Tubular Goods Research Institute
CN101377259B	CN200810223958.1	Intravascular intelligent occluder	2008-10-13	2010-06-23	F16L55/26 , F16L101/60	China National Petroleum Corporation, China University of Petroleum (Beijing)
CN105252125A	CN201510703265.2	Welding gun windproof device	2015-10-26	2016-01-20	B23K9/32, B23K37/00, B23K101/10	China National Petroleum Corporation, China Petroleum Pipeline Engineering Co., Ltd., China Petroleum and Natural Gas Pipeline Research Institute Co., Ltd.
CN105402606B	CN201510867551.2	A steel sleeve flexible crack arrester	2015-12-01	2017-10-17	F17D5/00 , F16L57/02	China National Petroleum Corporation, China National Petroleum Corporation Tubular Goods Research Institute
CN105423063A	CN201511032565.9	A flexible crack arrester for large diameter, high grade pipeline steel sleeves	2015-12-31	2016-03-23	F16L55/172	China National Petroleum Corporation, China National Petroleum Corporation Tubular Goods Research Institute
CN107023269A	CN201710304366.1	Negative pressure pumping and desilting device	2017-05-03	2017-08-08	E21B21/06 , F04F5/10	China National Petroleum Corporation, CNPC Drilling Engineering Technology Research Institute
CN101769146B	CN200910244339.5	A metal-to-metal sealed tie-back connector	2009-12-30	2011-10-05	E21B43/013 , F16J15/06	China National Petroleum Corporation, CNPC Drilling Engineering Technology Research Institute
CN103883619B	CN201210555234.3	thrust bearings	2012-12-19	2016-06-08	F16C19/54 , F16C33/58	China National Petroleum Corporation, CNPC Drilling Engineering Technology Research Institute, Beijing Petroleum Machinery Plant
CN105364346B	CN201510796821.5	A traction mechanism for internal welding machine	2015-11-18	2017-05-10	B23K37/00 , B23K101/10	China National Petroleum Corporation, China Petroleum Pipeline Engineering Co., Ltd., China Petroleum and Natural Gas Pipeline Research Institute Co., Ltd.
CN101576183B	CN200810106244.2	Double hook threaded expansion sleeve joint	2008-05-09	2011-02-09	E21B17/08 , F16L15/06	China National Petroleum Corporation, China National Petroleum Corporation Tubular Goods Research Institute
CN106763542A	CN201611173871.9	A gear transmission	2016-12-16	2017-05-31	F16H3/097 , F16H57/023	China National Petroleum Corporation, Beijing Kangbuer Petroleum Technology Development Co., Ltd., CNPC Drilling Engineering Technology Research Institute
CN108788541A	CN201710294008.7	A welding process for girth weld of X80 grade pipeline steel pipe	2017-04-28	2018-11-13	B23K37/00, B23K31/02, B23K101/10	China National Petroleum Corporation, China Petroleum Pipeline Engineering Co., Ltd., China Petroleum and Natural Gas Pipeline Research Institute Co., Ltd.
CN107701815A	CN201711037638.2	Continuous fiber reinforced thermoplastic composite pipe with sealing joint and manufacturing method	2017-10-30	2018-02-16	F16L9/12, B29C65/02, B29L23/00	China National Petroleum Corporation Pipe Materials Research Institute, Jiangsu Saier Ultra-High Pressure Special Pipe Industry Co., Ltd.
CN110469780A	CN201910683104.X	Variable diameter sensor installation and protection unit and device for multi-specification pipeline monitoring	2019-07-26	2019-11-19	F17D5/00, F17D5/02, F16M13/02	China National Petroleum Corporation Tubular Goods Research Institute, Xi'an Sanhuan Technology Development Corporation
CN102493939B	CN201110421430.7	A combined single-plunger hydraulic pump for downhole guided energy acquisition device	2011-12-15	2014-12-24	F04B9/02 , F04B53/00	China National Petroleum Corporation, China National Petroleum Engineering Technology Research Institute Co., Ltd.
CN102434508B	CN201110370807.0	A hydraulic control system for downhole steerable drilling tools	2011-11-21	2014-08-20	F15B11/02, F15B13/04, E21B7/04	China National Petroleum Corporation, China National Petroleum Engineering Technology Research Institute Co., Ltd.
CN108313905A	CN201810207634.2	Winch transmission mechanism and winch for oil drilling	2018-03-14	2018-07-24	B66D1/12, B66D1/22, F16H57/023	China National Petroleum Corporation, Beijing Kangbuer Petroleum Technology Development Co., Ltd., China National Petroleum Engineering Technology Research Institute Co., Ltd.
CN108360985A	CN201810256497.1	A control circuit for a hydraulic make-up and break-out mechanism	2018-03-27	2018-08-03	E21B19/16, F15B21/00, F15B13/02	China National Petroleum Corporation, China National Petroleum Engineering Technology Research Institute Co., Ltd.
CN108561660A	CN201810387832.1	fiber-reinforced thermoplastic composite continuous pipe connection joint and method	2018-04-26	2018-09-21	F16L47/14	China National Petroleum Corporation, China National Petroleum Corporation Tubular Goods Research Institute
CN109488834A	CN201811408542.7	A fiberglass reinforced plastic pipeline on-site repair component and repair method	2018-11-23	2019-03-19	F16L55/16	China National Petroleum Corporation, China National Petroleum Corporation Tubular Goods Research Institute
CN109882098A	CN201910198035.3	Spiral pressure reducing rock carrying short pipe	2019-03-15	2019-06-14	E21B21/00, F03B13/00, F04D13/04, F04D29/02, F04D29/044, F04D29/08, F04D29/18	China National Petroleum Corporation, China National Petroleum Engineering Technology Research Institute Co., Ltd., Sichuan Changning Natural Gas Development Co., Ltd.
CN110067789A	CN201910318067.2	An automatic temperature control device for the hydraulic system of a coiled tubing machine	2019-04-19	2019-07-30	F15B21/0423, F15B21/0427, F15B21/041	China National Petroleum Corporation, China National Petroleum Engineering Technology Research Institute Co., Ltd., CNPC Jianghan Machinery Research Institute Co., Ltd.
CN110500051A	CN201910773283.6	A control system and control method for an injection head clamping device	2019-08-21	2019-11-26	E21B19/22, F15B1/02, F15B11/16, F15B13/06	China National Petroleum Corporation, China National Petroleum Engineering Technology Research Institute Co., Ltd., CNPC Jianghan Machinery Research Institute Co., Ltd.
CN111852968A	CN201910353167.9	Shunt logic control system and working method thereof	2019-04-29	2020-10-30	F15B11/16, F15B13/06, F15B19/00, F15B21/08, E21B34/10	China National Petroleum Corporation, China National Petroleum Engineering Technology Research Institute Co., Ltd., Beijing Petroleum Machinery Co., Ltd.
CN112361115A	CN202011057401.2	A special-shaped sleeve for repairing defects of B-type sleeve fillet welds	2020-09-29	2021-02-12	F16L55/18	China National Petroleum Corporation, China National Petroleum Corporation Pipe Materials Research Institute, Beijing Longshengtaike Petroleum Pipe Technology Co., Ltd., China National Petroleum Corporation Southwest Pipeline Company, China National Petroleum Corporation West-East Gas Pipeline Company
CN110566755B	CN201910750224.7	A design method for glass fiber composite crack arrester for X100 gas pipeline	2019-08-14	2021-03-30	F16L57/02 , F17D5/00	China National Petroleum Corporation, China National Petroleum Corporation Tubular Goods Research Institute
CN112762273A	CN202110020417.4	A special-shaped B-type sleeve for repairing defects in oil and gas pipeline bends and its processing method	2021-01-07	2021-05-07	F16L55/179	China National Petroleum Corporation, China National Petroleum Corporation Pipe Materials Research Institute, Beijing Longshengtaike Petroleum Pipe Technology Co., Ltd.
CN112935276A	CN202110092101.6	Arc additive manufacturing method for thick-walled, large-diameter tee pipe fittings for oil and gas transportation	2021-01-23	2021-06-11	B22F10/20, B22F10/85, B33Y10/00, B33Y80/00, B33Y50/02, B33Y40/20, F16L41/02	China National Petroleum Corporation, China National Petroleum Corporation Tubular Goods Research Institute
CN113199201A	CN202110449241.4	Sleeve for repairing defects in the butt weld of a tee main pipe and its processing and repair method	2021-04-25	2021-08-03	B23P6/04, F16L55/17, F16L55/179, B21C37/06	China National Petroleum Corporation, China National Petroleum Corporation Pipe Materials Research Institute, Beijing Longshengtaike Petroleum Pipe Technology Co., Ltd.
CN113199202A	CN202110450523.6	Sleeve for repairing defects in tee branch pipe connection ring weld and its processing and repair method	2021-04-25	2021-08-03	B23P6/04, F16L55/17, F16L55/179, B21C37/06	China National Petroleum Corporation, China National Petroleum Corporation Pipe Materials Research Institute, Beijing Longshengtaike Petroleum Pipe Technology Co., Ltd.
CN110985494B	CN201911148548.X	Joint structure and guide rail	2019-11-21	2021-08-03	F16B7/20, F16B7/22, F16C29/00	China National Petroleum Corporation, China National Petroleum Engineering Technology Research Institute Co., Ltd., Beijing Petroleum Machinery Co., Ltd.
CN113669235A	CN202010403956.1	Skid-mounted device for venting natural gas compression and its process flow	2020-05-13	2021-11-19	F04B41/06, F04B39/06, F04B39/16, F04B49/06, F04B49/22, F17D1/07, F17D3/14	China National Petroleum Corporation, China National Petroleum Corporation Safety and Environmental Protection Technology Research Institute Co., Ltd.
CN113969912A	CN202010716024.2	Shear blowout preventer control device, blowout preventer control system and blowout preventer system	2020-07-23	2022-01-25	F15B13/02, F15B13/06, F15B1/02, E21B33/06, E21B34/02	China National Petroleum Corporation, China National Petroleum Engineering Technology Research Institute Co., Ltd., Beijing Petroleum Machinery Co., Ltd.
CN114059965A	CN202010765725.5	Driller's console, gas source conversion manifold and gas supply system	2020-08-03	2022-02-18	E21B34/16, E21B33/06, F15B13/02	China National Petroleum Corporation, China National Petroleum Engineering Technology Research Institute Co., Ltd., Beijing Petroleum Machinery Co., Ltd.
CN107605427A	CN201711024079.1	A remote automatic displacement and density control system	2017-10-27	2018-01-19	E21B33/13, F04B49/22, G05B19/05, H04L12/40, H04N7/18, H04L29/08	CNPC Engineering Technology Research Institute Co., Ltd., CNPC Great Wall Drilling Engineering Co., Ltd. Cementing Company, Yantai Jereh Oilfield Equipment & Technology Co., Ltd.
CN103742723B	CN201410036566.X	A saddle support for fixing oil and gas pipelines in underwater tunnels	2014-01-26	2016-02-24	F16L3/10	China National Petroleum Engineering Design Co., Ltd., Southwest Jiaotong University
CN101936951B	CN201010224637.0	Detection method of mechanical system of magnetic flux leakage detector for wellhead drill pipe of drilling rig	2010-07-05	2012-05-23	G01N27/83, E21B37/00, F16H37/00, F16H25/20, B08B5/02	CNPC Bohai Drilling Engineering Co., Ltd., China University of Petroleum (Beijing)
CN101782085A	CN200910249005.7	Hydraulic energy storage and release method and gas, water and oil storage device	2009-12-30	2010-07-21	F15B1/04	China First Heavy Industries, Dalian Design & Research Institute Co., Ltd.
CN104564882A	CN201410849016.X	Hydraulic low pressure large diameter rotary joint	2014-12-29	2015-04-29	F15B13/02	China First Heavy Industries, Dalian Design & Research Institute Co., Ltd.
CN111794263A	CN202010599810.9	Anti-collision offshore single pile foundation and offshore breeding ranch	2020-06-28	2020-10-20	E02D27/16, E02D27/52, E02D27/32, E02D27/42, E02B3/26, F03D13/25, A01K61/60, A01K61/65	China Energy Engineering Group Guangdong Electric Power Design Institute Co., Ltd., Ocean University of China
CN103203543B	CN201310040843.X	A method and device for spraying a water confinement layer for laser shock strengthening of blades	2013-02-04	2015-03-11	B23K26/356, B23K26/146, B23K26/70	Beijing Aeronautical Manufacturing Engineering Research Institute, Aviation Industry Corporation of China, Southeast University, Jiangsu University
CN102562560B	CN201110427037.9	A real-time detection method for hydraulic pump wear	2011-12-16	2015-08-05	F04B51/00	Beijing Great Wall Aeronautical Measurement and Control Technology Research Institute of Aviation Industry Corporation of China, AVIC High-Tech Intelligent Measurement and Control Co., Ltd., Beijing Ruisai Great Wall Aeronautical Measurement and Control Technology Co., Ltd.
CN105196299B	CN201510707560.5	Intelligent pressing and installing end effector and control method thereof	2015-10-27	2017-03-29	B25J11/00, B25J13/08, F16B11/00, G01N19/04	Beijing Great Wall Aerospace Measurement and Control Technology Research Institute of Aviation Industry Corporation of China, Beijing Ruisai Great Wall Aerospace Measurement and Control Technology Co., Ltd., and AVIC High-Tech Intelligent Measurement and Control Co., Ltd.
CN103016699B	CN201210544580.1	A wind turbine gearbox mounting valve block	2012-12-14	2015-07-01	F16H57/04, F16H57/01, F03D11/00	Beijing Great Wall Aeronautical Measurement and Control Technology Research Institute of Aviation Industry Corporation of China, AVIC High-Tech Intelligent Measurement and Control Co., Ltd., Beijing Ruisai Great Wall Aeronautical Measurement and Control Technology Co., Ltd.
CN106594000B	CN201611161353.5	A Fault Diagnosis Method for Electro-Hydraulic Servo Valve	2016-12-15	2018-11-09	F15B19/00	Beijing Great Wall Aeronautical Measurement and Control Technology Research Institute of Aviation Industry Corporation of China, AVIC High-Tech Intelligent Measurement and Control Co., Ltd., Beijing Ruisai Great Wall Aeronautical Measurement and Control Technology Co., Ltd.
CN108825482B	CN201810379856.2	A Fault Detection Method and System for Aircraft Axial Piston Pump	2018-04-25	2020-08-07	F04B51/00	Beijing Great Wall Aeronautical Measurement and Control Technology Research Institute of Aviation Industry Corporation of China, AVIC High-Tech Intelligent Measurement and Control Co., Ltd., Beijing Ruisai Great Wall Aeronautical Measurement and Control Technology Co., Ltd.
CN112275981A	CN202011209782.1	A free forging intelligent production system and method	2020-11-03	2021-01-29	B21J5/00, B21J9/20, B21K1/06, G05B19/418	Beijing Great Wall Aeronautical Measurement and Control Technology Research Institute of Aviation Industry Corporation of China, AVIC High-Tech Intelligent Measurement and Control Co., Ltd., Beijing Ruisai Great Wall Aeronautical Measurement and Control Technology Co., Ltd.
CN113389804A	CN202110427517.9	An eccentric roller assembly supporting rotation structure and its adjustment method	2021-04-20	2021-09-14	F16C13/02 , G01B5/00	Beijing Great Wall Aeronautical Measurement and Control Technology Research Institute of Aviation Industry Corporation of China, AVIC High-Tech Intelligent Measurement and Control Co., Ltd., Beijing Ruisai Great Wall Aeronautical Measurement and Control Technology Co., Ltd.
CN113931831A	CN202110961011.6	A method and system for detecting the state of a sliding shoe component of an aircraft axial piston pump	2021-08-20	2022-01-14	F04B51/00 , F04B1/124	Beijing Great Wall Aeronautical Measurement and Control Technology Research Institute of Aviation Industry Corporation of China, AVIC High-Tech Intelligent Measurement and Control Co., Ltd., Beijing Ruisai Great Wall Aeronautical Measurement and Control Technology Co., Ltd.
CN114235091A	CN202111240829.5	A new type of photoelectric detection sensor for hydraulic automatic exhaust valve	2021-10-25	2022-03-25	G01F23/292 , F15B19/00	Beijing Great Wall Aeronautical Measurement and Control Technology Research Institute of Aviation Industry Corporation of China, Beijing Great Wall Aeronautical Measurement and Control Technology Research Institute Co., Ltd., Beijing Ruisai Great Wall Aeronautical Measurement and Control Technology Co., Ltd.
CN100503359C	CN200410017086.5	Universal train lashing hook	2004-03-22	2009-06-24	B63B21/54 , F16G11/00	China Shipbuilding Industry Corporation No. 708 Research Institute, Kunshan Jihai Industrial Co., Ltd., Jiangnan Shipyard (Group) Co., Ltd.
CN112460443A	CN202011388654.8	A sliding guide rail high-speed camera precise attitude positioning device	2020-12-01	2021-03-09	F16M11/42, F16M11/04, F16D63/00, F16D65/14, G01C11/00, F16D125/66	China Shipbuilding Industry Corporation No. 750 Test Field, Nanjing University of Science and Technology
CN113483083A	CN202110830573.7	A sun gear floating structure for high-speed planetary transmission	2021-07-22	2021-10-08	F16H57/023, F16H57/08, F16H57/029, F16H57/04, F16H57/021	The 703rd Research Institute of China Shipbuilding Industry Corporation, Northwestern Polytechnical University
CN114048653A	CN202111331660.4	A method for calculating the meshing misalignment of herringbone gear pairs considering system flexibility	2021-11-11	2022-02-15	G06F30/23, G06F30/17, F16H57/00	The 703rd Research Institute of China Shipbuilding Industry Corporation, Northwestern Polytechnical University
CN112361208A	CN202011058499.3	Marine flash natural gas processing device and method	2020-09-30	2021-02-12	F17C5/04, F17C13/02, F17C13/00	China Shipbuilding Industry Corporation No. 704 Research Institute, China Shipbuilding Industry Corporation
CN103498820B	CN201310424146.4	Closed pressure-maintaining oil tank for hydraulic wave power generation devices	2013-09-17	2015-10-21	F15B1/02 , F03B13/22	China Shipbuilding Industry Corporation No. 710 Research Institute, Qingdao Haishan Marine Equipment Co., Ltd.
CN106438025B	CN201611145803.1	A gas engine multi-point injection system and control method thereof	2016-12-13	2019-07-16	F02B43/12, F02D19/02, F02M21/02	China Shipbuilding Industry Corporation No. 711 Research Institute, Shanghai Qiyao Heavy Industries Co., Ltd.
CN112082080A	CN201910507536.5	Hydraulic device and ship propeller having the same	2019-06-12	2020-12-15	F16N7/38, F16N39/06, F16C17/02, B63H23/32	China Shipbuilding Industry Corporation No. 711 Research Institute, Shanghai Qiyao Heavy Industries Co., Ltd.
CN112459855A	CN202011282630.4	LNG cold energy cascade power generation system and power generation method	2020-11-13	2021-03-09	F01K7/02, F01K25/10, F01K27/00, F01K13/00, F01K9/00	China Shipbuilding Industry Corporation No. 711 Research Institute, Shanghai Qiyao Thermal Engineering Co., Ltd.
CN106290490A	CN201610617517.4	An oil content measurement sensor and an automatic three-way valve for deck drainage using the same	2016-07-29	2017-01-04	G01N27/22 , F16K31/06	China Shipbuilding Industry Corporation No. 719 Research Institute, China Shipbuilding Industry Corporation Hubei Marine Nuclear Energy Co., Ltd.
CN106051017A	CN201610520649.5	A large-load low-frequency airbag vibration isolator	2016-07-05	2016-10-26	F16F9/04	China Shipbuilding Industry Corporation 719th Research Institute, Zhuzhou Times New Materials Technology Co., Ltd.
CN106286586B	CN201610617452.3	A single point mooring spherical sliding mooring bearing	2016-07-29	2018-08-28	F16C23/04, F16C13/02, F16C35/00, F16C33/58, F16C33/04, F16C33/10, B63B21/00	China Shipbuilding Industry Corporation No. 719 Research Institute, China Shipbuilding Industry Corporation Hubei Marine Nuclear Energy Co., Ltd.
CN106287077B	CN201610616714.4	A fluid slip ring	2016-07-29	2019-07-12	F16L39/06, E21B43/24, E21B17/18	China Shipbuilding Industry Corporation No. 719 Research Institute, China Shipbuilding Industry Corporation Hubei Marine Nuclear Energy Co., Ltd.
CN108332065A	CN201810326204.2	Device and method for monitoring and warning pipeline leakage, burst and third-party sabotage using hydrophones	2018-04-12	2018-07-27	F17D5/06	China Shipbuilding Industry Corporation No. 715 Research Institute, Beijing Beston Pipeline Technology Co., Ltd.
CN114183324A	CN202111397350.2	A deepwater pressure-compensated extremely low frequency bending type transmitting transducer system	2021-11-23	2022-03-15	F04B37/12, F04B39/10, F04B39/12, F04B49/22, F04B51/00	China Shipbuilding Industry Corporation No. 715 Research Institute, Hangzhou AAC Marine Instruments Co., Ltd.
CN113028286A	CN202011567497.7	A natural gas hydrogen blending system	2020-12-25	2021-06-25	F17D1/04, F17D3/01, F17D3/12, F17D5/02, F17D5/00	China Shipbuilding Industry Corporation No. 718 Research Institute, China Shipbuilding Industry Corporation
CN113566118A	CN202110921499.X	A gas distribution device	2021-08-11	2021-10-29	F17D1/04, F17D3/01, F17D5/00	China Shipbuilding Industry Corporation No. 718 Research Institute, China Shipbuilding Industry Corporation
CN107271539A	CN201710531749.2	A method and device for detecting and positioning magnetic flux leakage/very low frequency reception of submarine oil and gas pipelines	2017-07-03	2017-10-20	G01N27/85, F17D5/02, B08B9/04	China Shipbuilding Industry Corporation No. 716 Research Institute, Xi'an Huashun Measurement Equipment Co., Ltd.
CN112271864A	CN202011244874.3	Dual-redundant speed integrated electromechanical actuator for unmanned helicopter main rotor control	2020-11-10	2021-01-26	H02K7/06, H02K7/116, F16H25/22, F16H37/12, F16H48/10, F16H55/06, F16H55/08, F16H57/021	China Shipbuilding Industry Corporation No. 716 Research Institute, Jiangsu Jereh Technology Group Co., Ltd.
CN113898875A	CN202111147360.0	A ship in-situ painting organic waste recovery device	2021-09-29	2022-01-07	F17D1/04, F17D1/18, F17D3/01, B01D53/00, B01D53/04, F17C5/00, F17C5/06	China Shipbuilding Industry Corporation No. 716 Research Institute, Jiangsu Jereh Technology Group Co., Ltd.
CN108150211A	CN201711394305.5	Tunnel ventilation control method and system based on wind speed	2017-12-21	2018-06-12	E21F1/02, E21F1/08, F04F5/48	China Railway Electrification Bureau Group Co., Ltd., Beijing China Railway Electrification Design Institute Co., Ltd., Jilin University Zhuhai College
CN108730315A	CN201810463869.8	A washer, a high-strength bolt connection pair using the washer, and a production process thereof	2018-05-15	2018-11-02	F16B43/00, F16B35/00, F16B31/06, B23P15/00	Railway Architectural Research Institute, China Academy of Railway Sciences, China Academy of Railway Sciences Group Co., Ltd., China Railway Corporation
CN106195265B	CN201610791682.1	Dust cover and brake unit of rail transit vehicle	2016-08-31	2018-02-09	F16J15/00 , F16D65/00	China Academy of Railway Sciences Group Co., Ltd., Beijing Zongheng Electromechanical Technology Co., Ltd., Locomotive and Rolling Stock Research Institute, China Academy of Railway Sciences Group Co., Ltd., Tieke Zongheng (Tianjin) Technology Development Co., Ltd.
CN109854643A	CN201910216397.0	A carbon-ceramic wheel-mounted brake disc and wheel suitable for high-speed EMUs	2019-03-21	2019-06-07	F16D65/095, F16D65/12, F16D69/04, F16D65/847, B61H5/00	China Academy of Railway Sciences Group Co., Ltd., Beijing Zongheng Electromechanical Technology Co., Ltd., Locomotive and Rolling Stock Research Institute, China Academy of Railway Sciences Group Co., Ltd.
CN109869423A	CN201910217066.9	A carbon-ceramic shaft-mounted brake disc suitable for high-speed EMUs	2019-03-21	2019-06-11	F16D65/12, F16D65/095, F16D65/847, F16D69/02, F16D69/04	China Academy of Railway Sciences Group Co., Ltd., Beijing Zongheng Electromechanical Technology Co., Ltd., Locomotive and Rolling Stock Research Institute, China Academy of Railway Sciences Group Co., Ltd.
CN110159674A	CN201910456275.9	Intelligent brake calipers for rail vehicles	2019-05-29	2019-08-23	F16D65/00, F16D65/46, F16D66/02, F16D66/00	China Academy of Railway Sciences Group Co., Ltd., Beijing Zongheng Electromechanical Technology Co., Ltd., Locomotive and Rolling Stock Research Institute, China Academy of Railway Sciences Group Co., Ltd., Tieke Zongheng (Tianjin) Technology Development Co., Ltd.
CN110242850A	CN201910520011.5	Profile plate	2019-06-17	2019-09-17	F16S1/10, F16S1/12, F16B37/04	China Academy of Railway Sciences Group Co., Ltd., Beijing Zongheng Electromechanical Technology Co., Ltd., Locomotive and Rolling Stock Research Institute, China Academy of Railway Sciences Group Co., Ltd., Tieke Zongheng (Tianjin) Technology Development Co., Ltd.
CN113027955A	CN202110392751.2	A mechanism for realizing the parking function of railway locomotive based on electromagnetic brake	2021-04-13	2021-06-25	F16D65/16, F16D65/46, F16D121/20, F16D121/24	China Academy of Railway Sciences Group Co., Ltd., Beijing Zongheng Electromechanical Technology Co., Ltd., Locomotive and Rolling Stock Research Institute, China Academy of Railway Sciences Group Co., Ltd., Tieke Zongheng (Tianjin) Technology Development Co., Ltd.
CN113153689A	CN202110527370.0	Wind source device for rail vehicle and working status monitoring method thereof	2021-05-14	2021-07-23	F04B37/12, F04B39/02, F04B39/10, F04B39/12, F04B39/16, F04B51/00	China Academy of Railway Sciences Group Co., Ltd., Beijing Zongheng Electromechanical Technology Co., Ltd., Locomotive and Rolling Stock Research Institute, China Academy of Railway Sciences Group Co., Ltd., Tieke Zongheng (Tianjin) Technology Development Co., Ltd.
CN114001109A	CN202111246515.6	Secondary anti-slip structure of the brake pad support	2021-10-26	2022-02-01	F16D65/092 , B61H5/00	China Academy of Railway Sciences Group Co., Ltd., Beijing Zongheng Electromechanical Technology Co., Ltd., Locomotive and Rolling Stock Research Institute, China Academy of Railway Sciences Group Co., Ltd., Tieke Zongheng (Tianjin) Technology Development Co., Ltd.
CN114179854A	CN202111484087.0	A measuring device with shock absorption function	2021-12-07	2022-03-15	B61K9/12, F16F15/023, F16F15/067, B08B1/00, B08B3/02, G01B11/24	China Academy of Railway Sciences Group Co., Ltd., China Academy of Railway Sciences Group Co., Ltd. Railway Construction Research Institute, China Railway Science and Technology Development Co., Ltd.
CN114215826A	CN202111517034.4	Hydraulic systems and comprehensive oil maintenance devices for oil maintenance	2021-12-13	2022-03-22	F15B19/00, F15B21/00, F15B21/041	China Academy of Railway Sciences Group Co., Ltd., Beijing Zongheng Electromechanical Technology Co., Ltd., Locomotive and Rolling Stock Research Institute, China Academy of Railway Sciences Group Co., Ltd., Tieke Zongheng (Tianjin) Technology Development Co., Ltd.
CN106286432B	CN201610894364.8	An integrated hydraulic powertrain	2016-10-13	2019-03-08	F15B1/26, F15B11/08, F15B19/00	Communication and Signaling Research Institute of China Academy of Railway Sciences Group Co., Ltd., China Academy of Railway Sciences Group Co., Ltd., Beijing Huatie Information Technology Development Corporation, Beijing Ruichi National Railway Intelligent Transportation System Engineering Technology Co., Ltd.
CN110701121A	CN201911085015.1	An integrated hydraulic unit for an electro-hydraulic switch machine	2019-11-07	2020-01-17	F15B11/16, F15B13/06, B61L5/04	Communication and Signaling Research Institute of China Academy of Railway Sciences Group Co., Ltd., China Academy of Railway Sciences Group Co., Ltd., Beijing Huatie Information Technology Co., Ltd., Beijing Ruichi National Railway Intelligent Transportation System Engineering Technology Co., Ltd., Tieke Huatie Jingwei (Tianjin) Information Technology Co., Ltd.
CN110985638A	CN201911215105.8	A monitoring system for hydraulic vehicle reducers	2019-12-02	2020-04-10	F16H57/01	Communication and Signaling Research Institute of China Academy of Railway Sciences Group Co., Ltd., China Academy of Railway Sciences Group Co., Ltd., Beijing Huatie Information Technology Co., Ltd., Beijing Ruichi National Railway Intelligent Transportation System Engineering Technology Co., Ltd.
CN110285181A	CN201910628489.X	Vibration isolator with high static and low dynamic stiffness characteristics and track system having the same	2019-07-12	2019-09-27	F16F15/023, F16F15/04, E01B19/00	Railway Architectural Research Institute, China Academy of Railway Sciences Group Co., Ltd.
CN110285180A	CN201910628458.4	Vibration isolator with high static and low dynamic stiffness characteristics and track system having the same	2019-07-12	2019-09-27	F16F15/023, F16F15/04, E01B19/00	Railway Architectural Research Institute, China Academy of Railway Sciences Group Co., Ltd.
CN110285182A	CN201910628663.0	Vibration isolator with high static and low dynamic stiffness characteristics and track system having the same	2019-07-12	2019-09-27	F16F15/023, F16F15/04, E01B19/00	Railway Architectural Research Institute, China Academy of Railway Sciences Group Co., Ltd.
CN110758437A	CN201911213737.0	Sensor positioning device	2019-12-02	2020-02-07	B61D49/00 , F16M11/04	Railway Architectural Research Institute of China Academy of Railway Sciences Group Co., Ltd., China Railway Science and Technology Development Co., Ltd., China Academy of Railway Sciences Group Co., Ltd.
CN112252097A	CN202010998028.4	A high-power oil-electric dual-power hydrostatic output device	2020-09-22	2021-01-22	E01B27/06, F02B61/06, F02B75/10, F01N13/00	Railway Architectural Research Institute of China Academy of Railway Sciences Group Co., Ltd., China Academy of Railway Sciences Group Co., Ltd., China State Railway Group Co., Ltd., Golden Eagle Heavy Engineering Machinery Co., Ltd., China Railway Construction High-tech Equipment Co., Ltd., Zhuzhou Times Electronic Technology Co., Ltd.
CN112780886A	CN202011525353.5	A trailer for simultaneous multi-line radar detection in operating railway tunnels	2020-12-22	2021-05-11	F16M11/04, F16M11/16, F16M11/42, G01S13/88	Railway Architectural Research Institute of China Academy of Railway Sciences Group Co., Ltd., China Academy of Railway Sciences Group Co., Ltd., China State Railway Group Co., Ltd., China Railway Taiyuan Bureau Group Co., Ltd., Daqin Railway Co., Ltd.
CN113501143A	CN202110735959.X	A method for realizing orbit transfer and attitude control of micro-satellite based on a single Hall thruster	2021-06-30	2021-10-15	B64G1/24 , F03H1/00	China Great Wall Industry Corporation, China Academy of Space Technology
CN114412962A	CN202210037066.2	Spherical self-stabilizing attitude adjustment platform and method	2022-01-13	2022-04-29	F16F15/18 , F16F15/16	China Three Gorges Corporation, Shanghai Engineering & Research Institute Co., Ltd., Qingdao Huahang Environmental Technology Co., Ltd.
CN107965633B	CN201711165303.9	Automated internal flaw detection system for nuclear power rectangular variable-section pipelines	2017-11-21	2019-06-25	F16L55/30, G01N23/04, F16L101/30	CGN Testing Technology Co., Ltd., Suzhou Thermal Engineering Research Institute Co., Ltd., China General Nuclear Power Group Co., Ltd., China General Nuclear Power Electric Power Co., Ltd.
CN103332635B	CN201310276201.X	Hand-crank lifting device with self-locking function	2013-07-03	2016-03-23	B66F11/00, B66F13/00, F16H1/14, B66D1/04	CGN Research Institute Co., Ltd., China General Nuclear Power Group Co., Ltd.
CN104121468B	CN201410329105.1	Nuclear power lubricating oil replacement equipment	2014-07-10	2017-02-15	F16N31/00	CGN Research Institute Co., Ltd., Liaoning Hongyanhe Nuclear Power Co., Ltd., China General Nuclear Power Group Co., Ltd.
CN103967863B	CN201410195301.4	Hydraulic cylinder for lifting	2014-05-09	2016-08-24	F15B15/14 , F15B15/20	CGN Research Institute Co., Ltd., China General Nuclear Power Group Co., Ltd.
CN108061122A	CN201711419054.1	Reactor primary circuit and shock-absorbing support device applicable to reactor main equipment	2017-12-25	2018-05-22	F16F7/00, F16L3/16, F16M5/00, G21D1/02	CGN Research Institute Co., Ltd., China General Nuclear Power Group Co., Ltd., China General Nuclear Power Power Co., Ltd.
CN108916547A	CN201810866823.0	Primary circuit main equipment bearing device	2018-08-01	2018-11-30	F16M5/00 , F16M7/00	CGN Research Institute Co., Ltd., China General Nuclear Power Group Co., Ltd., China General Nuclear Power Power Co., Ltd.
CN108953854A	CN201810865817.3	Reactor support device	2018-08-01	2018-12-07	F16M5/00, F16M7/00, G21C13/024	CGN Research Institute Co., Ltd., China General Nuclear Power Group Co., Ltd., China General Nuclear Power Power Co., Ltd.
CN108953763A	CN201810864541.7	Support device for long flexible reactor tubes	2018-08-01	2018-12-07	F16L3/015 , F16L3/10	CGN Research Institute Co., Ltd., China General Nuclear Power Group Co., Ltd., China General Nuclear Power Power Co., Ltd.
CN109441845B	CN201811205853.3	Offline debugging simulation device for steam-driven feedwater pumps in nuclear power plants	2018-10-16	2020-02-07	F04D15/00	CGN Research Institute Co., Ltd., China General Nuclear Power Group Co., Ltd., China General Nuclear Power Co., Ltd., CGN Nuclear Power Operation Co., Ltd.
CN110145687B	CN201910368879.8	A hydrogen supply system for offshore small reactors	2019-05-05	2020-12-29	F17C13/00, F17C13/02, F17C13/04, F17C1/06	CGN Research Institute Co., Ltd., China General Nuclear Power Group Co., Ltd., China General Nuclear Power Power Co., Ltd.
CN113515068A	CN202110675004.X	Multifunctional pipeline operation robot control system	2021-06-17	2021-10-19	G05B19/042 , F16L55/26	CGN Research Institute Co., Ltd., China General Nuclear Power Group Co., Ltd., China General Nuclear Power Power Co., Ltd.
CN113530900A	CN202110832392.8	Robot hydraulic control system and robotic equipment	2021-07-22	2021-10-22	F15B11/08, F15B13/02, F15B21/08, B25J9/14	CGN Research Institute Co., Ltd., China General Nuclear Power Group Co., Ltd., China General Nuclear Power Power Co., Ltd.
CN113137326A	CN202110351809.9	Floating structure and wave power generation device thereof	2021-03-31	2021-07-20	F03B13/18	China Construction Science and Engineering Group Co., Ltd., University of Manchester
CN113137325A	CN202110346966.0	Wave power generation device	2021-03-31	2021-07-20	F03B13/18	China Construction Science and Engineering Group Co., Ltd., University of Manchester
CN108223242B	CN201711348065.5	An axial force balancing mechanism and calculation method for FLNG hydraulic turbine	2017-12-05	2019-12-13	F03B11/06, F03B11/00, F03B3/12, G06F17/50	CNOOC Gas & Power Group Co., Ltd., China University of Petroleum (Beijing)
CN113250727A	CN202110500413.6	A low back pressure liquid return pipeline control system	2021-05-08	2021-08-13	E21D23/16, E21D23/26, E21D23/00, F04B49/06, F04B49/20, F04B49/02	China Coal Technology and Engineering Mining Research Institute Co., Ltd., Shaanxi Coal Group Shenmu Ningtiaota Mining Co., Ltd., Tiandi Technology Co., Ltd.
CN113250690A	CN202110568837.6	A relative position sensing method for complete tunneling equipment	2021-05-25	2021-08-13	E21C25/68, E21C35/24, E21C35/00, E21F13/06, B65G43/00, G01B11/00, F16M11/12, F16M11/18, F16M11/04, F16M11/16	China Coal Technology and Engineering Mining Research Institute Co., Ltd., Shaanxi Coal Group Shenmu Zhangjiamao Mining Co., Ltd., Liaoning University of Engineering and Technology, Tiandi Technology Co., Ltd.
CN114320290A	CN202111426003.8	A full hydraulic control system and control method for a coal mine automatic rod adding drill	2021-11-24	2022-04-12	E21C35/24, F15B13/02, F15B13/06, F15B21/041	China Coal Technology and Engineering Group Xi'an Research Institute Co., Ltd., Huaibei Mining Co., Ltd.
CN108061067A	CN201810023594.6	An integrated all-in-one machine	2018-01-10	2018-05-22	F15B11/16, F15B13/06, F15B21/00, F15B19/00, E21D9/10	China Coal Third Construction (Group) Co., Ltd., China University of Mining and Technology (Beijing), Shenyang Zhongtuo Intelligent Equipment Manufacturing Co., Ltd.
CN107337075B	CN201710649935.6	A horizontal balancing device and disassembly method for a range hood bearing box cover	2017-08-02	2019-12-17	B66C1/10, B66C13/08, F16F15/28	Sinopec Ningbo Engineering Co., Ltd., Sinopec Ningbo Technology Research Institute Co., Ltd., Sinopec Refining and Chemical Engineering (Group) Co., Ltd.
CN112628604A	CN202010936511.X	A multifunctional liquefied hydrocarbon spherical tank system and control method	2020-09-08	2021-04-09	F17D1/08, F17D3/01, F17D3/14	Sinopec Ningbo Engineering Co., Ltd., Sinopec Ningbo Technology Research Institute Co., Ltd., Sinopec Refining and Chemical Engineering (Group) Co., Ltd.
CN104121365A	CN201410318193.5	Sealing device and sealing method	2014-07-04	2014-10-29	F16J15/06	China Science and Technology Nuclear Power Technology Research Institute Co., Ltd., China General Nuclear Power Group Co., Ltd.
CN112726654A	CN202011406757.2	Method for installing anchor bolt assembly of offshore wind turbine	2020-12-05	2021-04-30	E02D27/42, E02D27/52, F03D13/25, F03D13/10	CSIC Haiwei Zhengzhou High-Tech Co., Ltd., China Shipbuilding Industry Corporation 713th Research Institute
CN103671852B	CN201210339053.7	High-speed gearbox sealing device and high-speed gearbox using the same	2012-09-13	2016-07-06	F16H57/029, F16H57/027, F16H57/031, F16H57/021, F16H57/04, F16H57/02	CRRC Qishuyan Locomotive and Rolling Stock Technology Research Institute Co., Ltd., China State Railway Group Co., Ltd.
CN113464518A	CN202110733734.0	A splitting gun based on multi-stage series hydraulic cylinders	2021-06-30	2021-10-01	F15B15/14, F15B15/20, E21C37/02	China Railway 21st Bureau Group Rail Transit Engineering Co., Ltd., Yantai University, Yantai Xintiandi Testing Technology Co., Ltd.
CN113503284A	CN202110731126.6	serially connectable splitting gun based on multi-stage serial hydraulic cylinders	2021-06-30	2021-10-15	F15B15/14, F15B15/20, E21C37/02	China Railway 21st Bureau Group Rail Transit Engineering Co., Ltd., Yantai University, Yantai Xintiandi Testing Technology Co., Ltd.
CN111963864B	CN202010665676.8	A wind monitoring device for a long-span railway bridge	2020-07-11	2021-10-15	F16M11/42, F16M13/02, F16M11/04, F16M11/08, F16M11/18, G01L11/00	China Railway 24th Bureau Group Jiangsu Engineering Co., Ltd., Southeast University, China Railway 24th Bureau Group Co., Ltd.
CN113104712A	CN202110292399.5	A safe lifting system for inclined shafts	2021-03-18	2021-07-13	B66B15/08, B66B15/02, F16N7/38, F16N25/02	China Railway No. 5 Engineering Group Co., Ltd., Hunan University of Information Science and Technology, China Railway No. 5 Engineering Group Co., Ltd., Changsha University of Science and Technology
CN113513579A	CN202110292395.7	A lifting device for construction in poor geological conditions	2021-03-18	2021-10-19	F16H57/04 , B66D5/26	China Railway No. 5 Engineering Group Co., Ltd., Hunan University of Information Science and Technology, China Railway No. 5 Engineering Group Co., Ltd., Changsha University of Science and Technology
CN113357264A	CN202110606684.X	A method for replacing the inner seal wear-resistant belt of a TBM main bearing	2021-05-31	2021-09-07	F16C33/00, F16C43/00, F16C41/00	China Railway 16th Bureau Group Second Engineering Co., Ltd., China Railway 16th Bureau Group Co., Ltd., Beijing Jiaotong University, Xinjiang Irtysh River Basin Development Project Construction Management Bureau
CN111648769A	CN202010683570.0	A bored pile drilling device suitable for determining the depth of the boundary between upper soil and lower rock strata	2020-07-16	2020-09-11	E21B49/00, E21B47/12, E21B47/04, E21B45/00, E21B19/00, E21B19/02, E21B3/02, E21B44/00, E21B3/06, G08B21/24, F16F15/067	China Railway Fourth Engineering Group Co., Ltd., China Railway Fourth Engineering Group Co., Ltd., Anhui University of Architecture
CN113946123B	CN202111557870.5	Suction cylinder foundation construction pump skid and suction cylinder foundation construction pump skid control method	2021-12-20	2022-03-25	G05B11/42, H04L12/40, G08B21/00, E02D27/52, E02D27/50	China Railway Major Bridge Research Institute Co., Ltd., China Railway Major Bridge Engineering Group Co., Ltd.
CN113565819A	CN202110889327.9	A gripper pressure control system based on high-speed switching valve	2021-08-04	2021-10-29	F15B13/02, F15B21/08, F15B19/00, F15B1/02	China Railway Engineering Equipment Group Co., Ltd., Shandong University
CN114017648A	CN202111207079.1	Automatic inclination measuring instrument for large components of shield machine	2021-10-18	2022-02-08	F16M13/02, F16M11/06, F16M11/18, G01B21/22	China Railway Engineering Equipment Group Shield Manufacturing Co., Ltd., Zhengzhou University of Light Industry
CN105822343B	CN201610367448.6	A survival support system for a tunnel construction rescue cabin and its operation test method	2016-05-27	2018-01-09	E21F11/00, A62B31/00, F17C7/04, F17C13/02, F17C13/04	China Railway Fourth Survey and Design Institute Group Co., Ltd., Wuhan Ship Design and Research Institute Co., Ltd.
CN105626313A	CN201410593334.4	LNG gas supply system for ships	2014-10-29	2016-06-01	F02M21/02	CIMC Marine Engineering Design and Research Institute Co., Ltd., China International Marine Containers (Group) Co., Ltd.
CN105599866B	CN201410627802.5	transport ship	2014-11-10	2017-12-01	B63B25/14, B63B11/00, B63B3/56	CIMC Marine Engineering Design and Research Institute Co., Ltd., China International Marine Containers (Group) Co., Ltd.
CN112413407A	CN201910779107.3	Fuel supply system and fuel supply method	2019-08-22	2021-02-26	F17D1/08 , F17D3/01	CIMC Marine Engineering Design and Research Institute Co., Ltd., China International Marine Containers (Group) Co., Ltd.
CN112412664A	CN201910779798.7	LNG fuel supply system and ships	2019-08-22	2021-02-26	F02M21/02	CIMC Marine Engineering Design and Research Institute Co., Ltd., China International Marine Containers (Group) Co., Ltd.
CN113124314A	CN202110454611.3	Shallow offshore oilfield associated natural gas processing platform	2021-04-26	2021-07-16	F17C5/06, F17C13/00, F17C13/04, F17C13/08, F17D1/07, C10L3/10	CIMC Marine Engineering Design and Research Institute Co., Ltd., China International Marine Containers (Group) Co., Ltd.
CN113294290A	CN202110626653.0	Wind power generation containers and ships	2021-06-04	2021-08-24	F03D3/00, F03D3/02, F03D3/06, F03D9/32, F03D80/00	CIMC Marine Engineering Design and Research Institute Co., Ltd., China International Marine Containers (Group) Co., Ltd.
CN108916456A	CN201810758094.7	An adjustable manual-automatic hydraulic actuator	2018-07-11	2018-11-30	F16K31/14 , F16K31/54	Jiujiang CSSC Fire Fighting Equipment Co., Ltd., China Shipbuilding Industry Corporation No. 708 Research Institute
CN108979993A	CN201810722811.0	A high-pressure small pump unit shaft flow distribution device	2018-07-04	2018-12-11	F04B1/04, F04B1/06, F04B53/10	Jiujiang CSSC Fire Fighting Equipment Co., Ltd., China Shipbuilding Industry Corporation No. 708 Research Institute
CN103490436B	CN201310472537.3	control method for preventing power regulation oscillation of hydropower units	2013-10-11	2017-07-28	H02J3/24, F03B15/00, G05B13/02	Yunnan Electric Power Research Institute (Group) Co., Ltd. Electric Power Research Institute, Yunnan Power Grid Company Technology Branch
CN113446309A	CN202110672787.6	New integrated motor bearings	2021-06-17	2021-09-28	F16C19/16, F16C33/58, F16C33/30, F16C37/00	Renben Co., Ltd., Wuhu Yishi Heavy Equipment Bearing Research Institute Co., Ltd., Shanghai Renben Group Bearing Technology R&D Co., Ltd.
CN103775399B	CN201410035391.0	Hydraulic system for tunnel loading test platform	2014-01-24	2016-05-18	F15B11/00	Beijing Jiaotong University, China Railway Tunnel Group Co., Ltd.
CN113255066B	CN202110803372.8	A comprehensive optimization method for starting and pulling amount based on tamping vehicle operation characteristics	2021-07-15	2021-10-15	G06F30/15, G06F30/20, G06F17/16, G06F111/04, G06F111/06	Beijing Jiaotong University, Beijing Tieke Special Engineering Technology Co., Ltd., China Railway Lanzhou Bureau Group Co., Ltd., Railway Architectural Research Institute, China Academy of Railway Sciences Group Co., Ltd., China Academy of Railway Sciences Group Co., Ltd.
CN109751468A	CN201711087872.6	A high-precision automatic docking gas source connection device	2017-11-07	2019-05-14	F16L21/00, F16L21/08, F16J15/06, B08B5/00	Beijing Experimental Factory, China Academy of Launch Vehicle Technology
CN105626605B	CN201410602208.0	A single-rod, highly compact "micro-differential" closed servo mechanism	2014-10-31	2020-02-21	F15B11/06, F15B3/00, B63H25/30	Beijing Experimental Factory, Beijing Precision Electromechanical Control Equipment Research Institute, China Academy of Launch Vehicle Technology
CN114234061A	CN202111567351.7	A neural network-based intelligent identification method for water leakage sound in pressurized water supply pipelines	2021-12-20	2022-03-25	F17D5/06, G10L15/16, G10L21/0208, G06N3/04	Beijing University of Technology, Beijing Water Group Yutong Municipal Engineering Co., Ltd.
CN105221931A	CN201510652338.X	LNG vaporizer with gas heating and heating control method thereof	2015-10-12	2016-01-06	F17C9/02 , F24H7/02	Beijing Gas Group Co., Ltd., Beijing University of Civil Engineering and Architecture
CN103791690B	CN201410058180.9	Liquefied natural gas production device and method using pipeline pressure energy for power generation and refrigeration	2014-02-20	2015-11-25	F25J1/02 , F01K25/08	Beijing Gas Group Co., Ltd., South China University of Technology
CN103629693B	CN201310627874.5	Control system and control method for LNG submerged combustion gasifier	2013-12-02	2016-03-30	F23N5/00, F23D14/46, F23D14/72, F17C7/04, F17C13/02	Beijing Gas Group Co., Ltd., Beijing University of Civil Engineering and Architecture
CN108506638B	CN201810233728.7	Gas pipeline internal inspection robot deployment and retraction system and method	2018-03-21	2019-03-08	F16L55/46, B23K10/00, F16L101/30	Beijing Gas Group Co., Ltd., Tsinghua University
CN108682132B	CN201810233748.4	Wireless communication system and method for gas pipeline cable-free detection robot	2018-03-21	2019-04-26	G08C17/02, H04B7/15, F17D5/00, F17D5/02, B25J19/00, H01Q1/22, H01Q3/02	Beijing Gas Group Co., Ltd., Tsinghua University
CN101769824A	CN200810224753.5	Quantitative supply type electronically controlled pressure reducer, pressure reducer characteristic test system and automatic test method	2008-12-29	2010-07-07	G01M15/02, G01M15/08, F02K9/96	Beijing Jiugong Xude Tianpu Machinery Factory, Beijing University of Aeronautics and Astronautics
CN113323757A	CN202110609832.3	A separated pneumatic auxiliary power air pipeline system	2021-06-01	2021-08-31	F02C7/27	Beijing Qingruan Chuangxiang Information Technology Co., Ltd., Shenyang Aircraft Design and Research Institute of Aviation Industry Corporation of China
CN113482796A	CN202110609236.5	A nozzle configuration with a discontinuous mixing support plate rib structure	2021-06-01	2021-10-08	F02K1/82, F02K1/78, B64D33/04	Beijing Qingruan Chuangxiang Information Technology Co., Ltd., Shenyang Aircraft Design and Research Institute of Aviation Industry Corporation of China
CN101382158B	CN200810224577.5	Hydraulic protection device for electro-hydraulic servo control system	2008-10-22	2010-07-21	F15B21/08, F15B13/02, F15B13/00	Beijing Ruisai Great Wall Aviation Measurement and Control Technology Co., Ltd., Beijing Great Wall Aviation Measurement and Control Technology Research Institute of Aviation Industry Corporation of China
CN111075789A	CN202010009052.0	Hydraulic protection device for electro-hydraulic servo control system with redundancy	2020-01-06	2020-04-28	F15B13/02, F15B20/00, F15B21/041, F15B15/26	Beijing Ruisai Great Wall Aviation Measurement & Control Technology Co., Ltd., Beijing Great Wall Aviation Measurement & Control Technology Research Institute of Aviation Industry Corporation of China, AVIC High-Tech Intelligent Measurement & Control Co., Ltd.
CN113847308A	CN202111180658.1	A remote electro-hydraulic servo control system and method based on Ethernet communication	2021-10-11	2021-12-28	F15B21/02, F15B19/00, F15B20/00, H04L29/08	Beijing Ruisai Great Wall Aviation Measurement and Control Technology Co., Ltd., Beijing Great Wall Aviation Measurement and Control Technology Research Institute of Aviation Industry Corporation of China
CN103527437A	CN201210230994.7	A high-pressure, high-speed valve-distributed axial piston pump	2012-07-04	2014-01-22	F04B1/16 , F04B53/00	Beijing Precision Electromechanical Control Equipment Research Institute, Beijing Experimental Factory, China Academy of Launch Vehicle Technology
CN103527530B	CN201210231177.3	piston-type self-compensating hydraulic accumulator for servo mechanism	2012-07-04	2015-12-02	F15B1/04	Beijing Precision Electromechanical Control Equipment Research Institute, Beijing Experimental Factory, China Academy of Launch Vehicle Technology
CN103527531A	CN201210230993.2	A fully enclosed booster device	2012-07-04	2014-01-22	F15B3/00	Beijing Precision Electromechanical Control Equipment Research Institute, Beijing Experimental Factory, China Academy of Launch Vehicle Technology
CN105570237B	CN201410601786.2	A dual-redundant electromechanical static pressure servo mechanism	2014-10-31	2019-02-26	F15B21/08, F15B21/041, F15B3/00	Beijing Precision Electromechanical Control Equipment Research Institute, Beijing Experimental Factory, China Academy of Launch Vehicle Technology
CN106895037B	CN201710265093.4	Permanent magnetic spring direct-acting relief valve based on air gap combination	2017-04-20	2018-07-13	F15B13/02 , F16K31/06	Beijing University of Aeronautics and Astronautics, China Aerospace Science and Technology Corporation Fenghuo Machinery Factory
CN112211985A	CN202011219831.X	A bidirectional modification design method for contact trace controllable face gear morphology	2020-11-04	2021-01-12	F16H55/08	Beijing University of Aeronautics and Astronautics, Inner Mongolia First Machinery Group Co., Ltd.
CN1064412C	CN96120789.2	Rare earth high phosphorus cast iron brake shoe and manufacturing method thereof	1996-11-28	2001-04-11	B61H1/00, C22C37/00, F16D65/02	Beijing Railway Bureau Baoding Engineering Equipment Factory, Institute of Metals and Chemistry, Academy of Sciences of the Ministry of Railways, Tsinghua University
CN107023726A	CN201611250791.9	A marine hose connector	2016-12-30	2017-08-08	F16L33/02	East China University of Science and Technology, Hilong Petroleum Industry Group Co., Ltd.
CN105090739B	CN201510539054.X	A multifunctional natural gas scattered gas intelligent recovery device and method	2015-08-29	2017-08-25	F17C5/06, F17C7/00, F17C11/00, F17C13/00, F17D1/02, F17D3/01	South China University of Technology, Beijing Gas Group Co., Ltd.
CN104806882B	CN201510165055.2	A temperature and pressure balancer used in natural gas expansion process and its application	2015-04-09	2018-01-16	F17D1/02, F17D3/01, F17D5/00	South China University of Technology, Beijing Gas Group Co., Ltd.
CN107756864A	CN201710943255.5	A hydraulic press	2017-10-11	2018-03-06	B30B15/16, B21D22/02, B21D22/20, F15B11/17, F15B13/06	South China University of Technology, Guangdong Forging Machine Tool Co., Ltd.
CN105090742B	CN201510548080.9	An adsorbed natural gas transport tank for natural gas storage and transportation	2015-08-29	2018-04-13	F17C11/00 , F17C13/00	South China University of Technology, Beijing Gas Group Co., Ltd.
CN106678281B	CN201611119741.7	An RV reducer assembly method based on gap distribution and phase tooth alignment principles	2016-12-08	2019-05-14	F16H1/28	South China University of Technology, Shaoguan Hongda Gear Co., Ltd. of Shaoneng Group
CN113464381A	CN202110920088.9	Method and system for measuring the proportional relationship between the inner axial displacement of the tower flange of a wind turbine and the bolt elongation	2021-08-11	2021-10-01	F03D17/00, G01B7/02, G06F30/20	Huaneng Urad Middle Banner New Energy Power Generation Co., Ltd., China Huaneng Group Clean Energy Technology Research Institute Co., Ltd., Huaneng Renewables Co., Ltd.
CN113719430A	CN202111146770.3	A monitoring and positioning device for wind turbine bolts	2021-09-28	2021-11-30	F03D17/00	Huaneng Urad Middle Banner New Energy Power Generation Co., Ltd., China Huaneng Group Clean Energy Technology Research Institute Co., Ltd., Huaneng Renewables Co., Ltd.
CN113786565A	CN202111242293.0	A high tower escape system and escape method for suppressing vortex-induced vibration of a high tower	2021-10-25	2021-12-14	A62B1/20, A62B1/02, A62B1/04, F03D80/00	Huaneng Renewables Co., Ltd. Shandong Branch, China Huaneng Group Clean Energy Technology Research Institute Co., Ltd.
CN111472940A	CN202010469851.6	An offshore floating wind turbine with underwater damping device	2020-05-28	2020-07-31	F03D13/25 , F03D1/00	Huaneng Guanyun Clean Energy Power Generation Co., Ltd., Huaneng Offshore Wind Power Science and Technology Research Co., Ltd., China Huaneng Group Clean Energy Technology Research Institute Co., Ltd., Huaneng International Power Co., Ltd. Jiangsu Clean Energy Branch
CN113697040A	CN202111171080.3	Universal ground-gripping anchor, floating mooring system and offshore wind turbine	2021-10-08	2021-11-26	B63B21/50, B63B21/04, B63B35/44, F03D13/25	Huaneng Guanyun Clean Energy Power Generation Co., Ltd., China Huaneng Group Clean Energy Technology Research Institute Co., Ltd., Huaneng International Power Jiangsu Energy Development Co., Ltd., Huaneng Offshore Wind Power Science and Technology Research Co., Ltd.
CN113530765A	CN202110921285.2	A system and method for monitoring the impact of earthquakes on offshore wind turbine vibrations	2021-08-11	2021-10-22	F03D17/00, F03D80/00, F03D13/25, F03D13/35	Huaneng Yantai New Energy Co., Ltd., China Huaneng Group Clean Energy Technology Research Institute Co., Ltd.
CN106122147B	CN201610593047.2	A throttle window valve sleeve for a main pressure regulating valve	2016-07-25	2018-03-23	F15B13/02	Nanjing NARI Group Corporation, State Grid Electric Power Research Institute
CN111308884A	CN201910993823.1	A multi-steering wheel coordinated control method for omnidirectional mobile AGV	2019-10-18	2020-06-19	G05B11/42 , G05D1/02	Nanjing Chenguang Group Co., Ltd., Jiangsu Jinling Intelligent Manufacturing Research Institute Co., Ltd.
CN112249189A	CN202010760790.9	An automatic rolling large-load shock-absorbing storage platform	2020-07-31	2021-01-22	B62D63/02 , F16F15/06	Nanjing Chenguang Group Co., Ltd., Jiangsu Jinling Intelligent Manufacturing Research Institute Co., Ltd.
CN113775792A	CN202111142476.5	A mode conversion valve used in aircraft nose wheel control and sway reduction system	2021-09-28	2021-12-10	F16K11/07, F16K37/00, F15B13/02	Nanjing Chenguang Group Co., Ltd., Jiangsu Jinling Intelligent Manufacturing Research Institute Co., Ltd.
CN108832533A	CN201810624634.2	Fuzzy PID control method based on reflective laser foreign body removal device	2018-06-16	2018-11-16	H02G1/02 , G05B11/42	Nanjing University of Science and Technology, Yangzhou Beichen Electric Group Co., Ltd.
CN106744501B	CN201710037659.8	A device and method for automatically positioning the lifting point of a car using a double-column hydraulic lift	2017-01-18	2019-01-01	B66F7/28, B66F17/00, F15B21/08, G05D3/12	Geely Automobile Research Institute (Ningbo) Co., Ltd., Zhejiang Geely Holding Group Co., Ltd.
CN108674408B	CN201810485805.8	Vehicle control method, device, control system and automobile	2018-05-18	2020-02-07	B60W20/10, B60W10/06, B60W10/08, F02D17/02, F02D41/00	Geely Automobile Research Institute (Ningbo) Co., Ltd., Zhejiang Geely Holding Group Co., Ltd.
CN103883510B	CN201410155579.9	An experimental device for testing flow and pressure characteristics of a pressure buffer tank in a distribution plate	2014-04-17	2016-04-13	F04B51/00	Harbin Institute of Technology, Shandong Changlin Machinery Group Co., Ltd., Shandong Zhongchuan Hydraulics Co., Ltd.
CN104074734B	CN201410313263.8	An experimental device for testing the oil film of the plunger pair in a plunger pump	2014-07-02	2016-08-17	F04B51/00	Harbin Institute of Technology, Shandong Changlin Machinery Group Co., Ltd., Shandong Zhongchuan Hydraulics Co., Ltd.
CN103334866A	CN201310289398.0	cross-shaped tidal current energy turbine	2013-07-11	2013-10-02	F03B13/12 , F03B3/12	Harbin Engineering University, Daishan County Gaoting Shipyard, Daishan County Science and Technology Development Center
CN102392915A	CN201110346110.X	A rack for attaching cables to aircraft wings	2011-11-04	2012-03-28	F16L3/00 , B64D47/00	Harbin Aircraft Industry Group Co., Ltd., Institute of Geophysical and Geochemical Exploration, Chinese Academy of Geological Sciences
CN105840742B	CN201610395886.3	Rolling push rod movable tooth robot joint reducer	2016-06-06	2018-10-09	F16H1/32	Sichuan University, Sichuan Machinery Research and Design Institute (Group) Co., Ltd.
CN112762056A	CN202110062829.4	A thrust simulation load device for a linear adjustable actuator	2021-01-18	2021-05-07	F15B19/00	National Petroleum and Natural Gas Pipeline Network Corporation South China Branch, Xi'an Aerospace Propulsion Research Institute
CN112762055A	CN202110061600.9	A torque simulation load device for an angular stroke adjustable actuator	2021-01-18	2021-05-07	F15B19/00	National Petroleum and Natural Gas Pipeline Network Corporation South China Branch, Xi'an Aerospace Propulsion Research Institute
CN111997948A	CN201910446923.2	Hydraulic sealing unit and oil circuit, reactor system and denitrification catalyst evaluation system	2019-05-27	2020-11-27	F15B11/16 , B01J19/24 , B01D53/86 , B01D53/56	China National Energy Investment Corporation, Beijing Low Carbon and Clean Energy Research Institute
CN113531381A	CN202010276257.5	Hydrogenation system and hydrogenation method	2020-04-09	2021-10-22	F17C1/00, F17C5/06, F17C13/00, F17D1/07, F17D3/01	China National Energy Investment Group Co., Ltd., Beijing Low Carbon and Clean Energy Research Institute
CN105135034B	CN201510492852.1	A pneumatic flapper door for pulverized coal pipeline capable of preventing jamming and its operating method	2015-08-12	2017-06-20	F16K31/12, F16K27/04, F16K3/30	State Grid Shandong Electric Power Company Electric Power Research Institute, Shandong Zhongshi Yitong Group Co., Ltd., State Grid Corporation of China
CN106406080B	CN201611025883.7	A remote optimization system and method for AGC function of thermal power generating sets	2016-11-18	2019-04-09	G05B11/42	State Grid Shandong Electric Power Company Electric Power Research Institute, Peking University, Shandong Zhongshi Yitong Group Co., Ltd., State Grid Corporation of China
CN108964375A	CN201810537997.2	An intelligent hydraulic tensioning device for generator core	2018-05-30	2018-12-07	H02K15/02, F15B11/17, F15B21/08	Datang Baoding Thermal Power Plant, Datang Northeast Electric Power Research Institute Co., Ltd.
CN1157266C	CN99111820.0	Gear quantitative cold precision extrusion processing method	1999-07-23	2004-07-14	B21C23/14, B21D53/28, F15B7/00, F15B9/00	Dalian University of Technology, Dalian Machine Tool Group Co., Ltd.
CN111397502B	CN202010307765.5	Device and method for detecting dispersion of elongation of fastening bolts of a reciprocating pump cylinder cover	2020-04-17	2021-03-16	G01B7/24 , F04B51/00	Dalian University of Technology, Chongqing Pump Factory Co., Ltd.
CN109958474A	CN201910201537.7	Intelligent control method and ventilation control system for local ventilation of coal mine heading working face	2019-03-18	2019-07-02	E21F17/18, E21F1/08, F04D27/00	Tiandi (Changzhou) Automation Co., Ltd., China Coal Technology and Engineering Group Changzhou Research Institute Co., Ltd.
CN107152263B	CN201710567511.5	A no-load startable layered simultaneous mining screw lifting string	2017-07-12	2019-05-21	E21B43/14, E21B34/08, F04D3/02, F04D13/12	Tianjin Dagang Oilfield Petroleum Engineering Research Institute Drilling and Production Technology Development Co., Ltd., Dagang Oilfield Group Co., Ltd., China National Petroleum Corporation
CN113551159B	CN202111102843.9	Method for identifying leakage of buried gas pipelines in anaerobic environment	2021-09-22	2021-12-03	F17D5/02 , F17D5/00	Tianjin TEDA Binhai Clean Energy Group Co., Ltd., Tianjin University of Urban Construction
CN110953201A	CN201911409003.X	A hydraulic servo system for a seven-degree-of-freedom heavy-load robotic arm	2019-12-31	2020-04-03	F15B11/16, F15B13/06, F15B21/041, F15B20/00, F16F15/02, F15B11/17, F15B1/02	Tianjin University of Technology, Nanjing Chenguang Group Co., Ltd.
CN111043004A	CN201911403605.4	An intelligent pump power matching system for a robotic arm	2019-12-31	2020-04-21	F04B17/03, F04B49/06, F04B49/08, F04B49/20, F04B51/00, F04B23/06, F04B1/26	Tianjin University of Technology, Nanjing Chenguang Group Co., Ltd.
CN1026147C	CN92108815.9	Single-cylinder double-acting hydraulic mud pump	1992-07-31	1994-10-05	F04B9/10, F04B15/02, F04B19/20, F04B49/00	Tianjin Institute of Technology, Petroleum Geophysical Exploration Bureau Machinery Factory
CN109406182B	CN201811311368.4	A segment load control system simulating the interaction between tunnel and soil	2018-11-06	2020-10-23	G01M99/00 , G05B11/42	Ningbo University, Ningbo Rail Transit Group Co., Ltd.
CN107035812A	CN201710291551.1	Vertical vibration reduction and isolation support and working method thereof	2017-04-28	2017-08-11	F16F15/023 , F16F15/08	Ningbo Construction Engineering Group Co., Ltd., Ningbo University
CN109826837A	CN201910111849.9	Guide wheel hydraulic systems and equipment for road-rail vehicles	2019-02-12	2019-05-31	F15B11/16, F15B1/02, B61F9/00	Shandong Jiaotong University, Shandong Jiaotong University Machinery Factory, Shandong Transportation Science and Technology Park Development Co., Ltd.
CN112507484A	CN202011362634.3	A design method for a non-uniform-length, few-piece, oblique-line variable-section leaf spring	2020-11-28	2021-03-16	G06F30/17, F16F3/02, G06F111/10, G06F119/14	Shandong Automobile Spring Factory Zibo Co., Ltd., Shandong University of Technology
CN112507486A	CN202011365409.5	A method for checking key parameters of non-uniform length, few-piece, oblique-line variable-section leaf spring	2020-11-28	2021-03-16	G06F30/17, G06F30/15, F16F1/18, F16F1/20, F16F1/26, G06F119/14	Shandong Automobile Spring Factory Zibo Co., Ltd., Shandong University of Technology
CN102927072B	CN201210477311.8	An electro-hydraulic servo valve with valve core position detection	2012-11-22	2015-09-16	F15B13/02	Shandong Kerui Petroleum Equipment Co., Ltd., Shandong Shengli Petroleum Equipment Industry Technology Research Institute, Shandong Kerui Petroleum and Natural Gas Engineering Group Co., Ltd., Weifei Marine Equipment Manufacturing Co., Ltd.
CN112503043B	CN202011246792.2	Hydraulic operating mechanism and hydraulic control valve	2020-11-10	2021-11-16	F15B13/02 , H01H3/32	Pinggao Group Co., Ltd., State Grid Corporation of China, Shenyang University of Technology
CN113700737A	CN202110736963.8	Protective bearing seat and protective bearing mounting structure of magnetic bearing	2021-06-30	2021-11-26	F16C27/00, F16C27/06, F16C32/04	Pinggao Group Co., Ltd., Tsinghua University
CN112392789B	CN202011156907.9	Hydraulic control valve and hydraulic operating mechanism and circuit breaker using the same	2020-10-26	2022-01-28	F15B13/02, F16K31/06, H01H3/32	Pinggao Group Co., Ltd., State Grid Corporation of China, Shenyang University of Technology, China Electric Power Research Institute Co., Ltd., North China Electric Power University
CN109507868A	CN201811108959.1	A fuzzy PID controller and a control system for large-scale pig farm biogas projects	2018-09-21	2019-03-22	G05B11/42	Guangdong Guangken Animal Husbandry Engineering Research Institute Co., Ltd., Guangdong Guangken Animal Husbandry Group Co., Ltd., Yangjiang Guangken Animal Husbandry Co., Ltd.
CN111089200A	CN201910575217.8	A conversion device for pre-buried chute section water supply and drainage pipes and its installation method	2019-06-28	2020-05-01	F16L3/12	Guangzhou Metro Design and Research Institute Co., Ltd., Nanning Rail Transit Group Co., Ltd.
CN106969199B	CN201710411803.X	Submarine pipeline airbag device and submarine pipeline installation method	2017-06-05	2019-03-26	F16L1/16 , F16L1/24	Hengrun Group Co., Ltd., Hebei Multi-matrix Composite Materials Industry Technology Research Institute Co., Ltd., Zaorun Hebei Technology Service Co., Ltd.
CN102162477A	CN201110073535.8	An actuator	2011-03-25	2011-08-24	F15B15/00	Chengdu Aircraft Industry (Group) Co., Ltd., Nanjing University of Aeronautics and Astronautics
CN103708026B	CN201310744393.2	Dual-redundant electric actuator	2013-12-30	2016-04-20	B64C25/24 , F16H25/22	Chengdu Aircraft Industry (Group) Co., Ltd., Nanjing University of Aeronautics and Astronautics, Hubei Hangda Technology Co., Ltd.
CN101927396B	CN200910150627.4	A method for welding steel plates using multi-layer welding	2009-06-19	2012-06-06	B23K9/173, B23K9/095, B23K35/38, B23K33/00, B23K9/025, F16B5/08	Pangang Group Panzhihua Iron and Steel Research Institute Co., Ltd., Pangang Group Co., Ltd., Pangang Group Steel Vanadium Titanium Co., Ltd., Pangang Group Research Institute Co., Ltd.
CN113803586A	CN202111033308.2	A device capable of rotating an inclinometer probe horizontally	2021-09-03	2021-12-17	F16M11/04, F16M11/08, F16M11/18, G01C9/02	Hangzhou National Hydropower Station Dam Safety and Emergency Engineering Technology Center Co., Ltd., PowerChina Huadong Engineering Corporation Limited
CN113357272A	CN202110774893.5	An external bearing guide roller for a vertical filter press	2021-07-09	2021-09-07	F16C35/063, F16C33/72, F16J15/16, B01D25/38, B01D25/12	Nuclear Industry Yantai Tongxing Industrial Group Co., Ltd., Akashi Innovation (Yantai) Filtration and Separation Industry Technology Research Institute Co., Ltd.
CN114087238A	CN202111300199.6	A hydraulic control system and control method for an aircraft intelligent traction robot	2021-11-04	2022-02-25	F15B1/26, F15B11/22, F15B13/02, F15B19/00, B64F1/22	Wuhan University of Technology, Lingyun Technology Group Co., Ltd.
CN113944592A	CN202111422967.5	A deep-water hydroelectric power generation device	2021-11-26	2022-01-18	F03C1/26	Wuhan Hydrogen Energy and Fuel Cell Industry Technology Research Institute Co., Ltd., Wuhan Marine Electric Propulsion System Research Institute (China Shipbuilding Industry Corporation 712 Research Institute)
CN114198632A	CN202111462551.6	A hydrogenation device for marine fuel cell systems based on alloy storage technology	2021-12-02	2022-03-18	F17C1/00, F17C7/04, H01M8/04082	Wuhan Hydrogen Energy and Fuel Cell Industry Technology Research Institute Co., Ltd., Wuhan Marine Electric Propulsion System Research Institute (China Shipbuilding Industry Corporation 712 Research Institute)
CN108547871B	CN201810657993.8	Axisymmetric contraction section for high-pressure disc gas bearing flow stabilization device and design method thereof	2018-06-25	2019-04-19	F16C32/06	Wuhan University of Science and Technology, Shenyang Aerodynamics Research Institute of Aviation Industry Corporation of China
CN102128335B	CN201110030596.6	Adjustable adaptive pipeline walking mechanism	2011-01-27	2012-06-06	F16H7/08 , F16L55/28	Jiangsu Shenghui Equipment Group Co., Ltd., Northwestern Polytechnical University
CN103147963B	CN201210340326.X	Mechanical multiple automatic control oil supply and discharge hydraulic diaphragm pump	2012-09-14	2015-03-25	F04B43/073	Jiangsu Shuangda Pump & Valve Group Co., Ltd., Zhejiang University of Technology
CN107762979A	CN201710974310.7	A compact liquefied natural gas submersible pump guide vane structure	2017-10-19	2018-03-06	F04D29/44	Jiangsu University, Nanjing Lanshen Pump Group Co., Ltd.
CN106134405B	CN201010048109.4	Linear multi-point mechanical precision positioning mechanism	2010-04-23	2013-07-03	F16H19/00	Jiangsu Haiming Medical Instrument Co., Ltd., China Shipbuilding Industry Corporation 723rd Research Institute
CN105626664B	CN201610160934.0	A non-powered and adjustable negative pressure vacuum suction cup connector for marine floating bodies	2016-03-21	2017-09-12	F16B47/00	Jiangsu University of Science and Technology, China Shipbuilding Industry Corporation No. 702 Research Institute
CN104943828B	CN201510329854.9	Card slot connector and connection method between modules of ultra-large ocean floating structure	2015-06-16	2017-03-08	B63B35/44, F16B21/16, F16B21/12	Jiangsu University of Science and Technology, China Shipbuilding Industry Corporation No. 702 Research Institute
CN105757109B	CN201610161973.2	A powered and adjustable negative pressure vacuum suction cup connector for marine floating bodies	2016-03-21	2018-02-09	B63B35/00, E02B17/04, F16B47/00	Jiangsu University of Science and Technology, China Shipbuilding Industry Corporation No. 702 Research Institute
CN107339479A	CN201710692427.6	Flow regulating valve for small turbojet engine fuel control system	2017-08-14	2017-11-10	F16K17/20 , F16K31/12	Jiangsu Jinling Intelligent Manufacturing Research Institute Co., Ltd., Nanjing Chenguang Group Co., Ltd.
CN108757183A	CN201810720761.2	A new type of fuel regulating valve for turbojet engines	2018-06-29	2018-11-06	F02C7/232	Jiangsu Jinling Intelligent Manufacturing Research Institute Co., Ltd., Nanjing Chenguang Group Co., Ltd.
CN109340219A	CN201810976400.4	Highly integrated hydraulic power unit	2018-08-25	2019-02-15	F15B21/08 , F15B21/0423	Jiangsu Jinling Intelligent Manufacturing Research Institute Co., Ltd., Nanjing Chenguang Group Co., Ltd.
CN109441752A	CN201811157985.3	A servo pump for a hydraulic servo control system	2018-09-30	2019-03-08	F04B1/32, F04B1/20, F04B17/03	Jiangsu Jinling Intelligent Manufacturing Research Institute Co., Ltd., Nanjing Chenguang Group Co., Ltd.
CN114046348A	CN202111553853.4	low-vibration gearbox using memory alloy high-damping vibration isolation pads	2021-12-17	2022-02-15	F16H57/025, F16H57/028, F16F15/02	Shenyang Tianhe New Materials Development Co., Ltd., China Shipbuilding Industry Corporation No. 703 Research Institute
CN113309615A	CN202110746450.5	A single-axis inertial rocker arm oil extraction device	2021-07-01	2021-08-27	F02C7/22	Shenyang Aerospace Xinguang Group Co., Ltd., Beijing Institute of Aerospace Technology
CN110531622B	CN201910836072.2	A thrust control method for solid rocket motor based on radial basis function neural network	2019-09-05	2022-04-05	G05B13/04, G05B11/42, G06N3/08, F02K9/80	Shenyang Aerospace University, China Shipbuilding Industry Corporation 719th Research Institute
CN112032547A	CN202010966649.4	Online real-time monitoring method for piston jamming and deadlock during gas cabinet operation	2020-09-15	2020-12-04	F17B1/14 , G01D21/02	Hebei Provincial Emergency Management Science Research Institute (Hebei Provincial Hazardous Chemicals Registration Center), Tangshan Jianhua Automatic Control Equipment Factory
CN104896018B	CN201510309711.1	A high-precision heavy-load reducer for servo press transmission	2015-06-08	2017-05-03	F16H1/20, H02K7/116, F16H57/021	Jinan Second Machine Tool Group Co., Ltd., Tsinghua University
CN103697140A	CN201310631354.1	Adjustment device for differential cone bearing	2013-11-29	2014-04-02	F16H48/38 , F16C35/00	Zhejiang Geely Holding Group Co., Ltd., Zhejiang Geely Automobile Research Institute Co., Ltd.
CN103742634B	CN201310728891.8	A differential cross planetary shaft structure	2013-12-25	2017-06-27	F16H57/08 , F16H57/023	Zhejiang Geely Holding Group Co., Ltd., Zhejiang Geely Automobile Research Institute Co., Ltd.
CN104175144B	CN201410349738.9	Shaft gear fixture and shaft gear processing machine tool	2014-07-22	2017-10-20	B23Q3/06	Zhejiang Geely Holding Group Co., Ltd., Zhejiang Geely Automobile Research Institute Co., Ltd.
CN103498734B	CN201310450000.7	Cylinder main bearing seat and cylinder cooling system	2013-09-26	2018-04-10	F02F1/10, F16C35/00, F02F1/14, F01P3/02, F01P7/16	Zhejiang Geely Holding Group Co., Ltd., Zhejiang Geely Automobile Research Institute Co., Ltd.
CN108561226B	CN201810266867.X	An intelligent engine shutdown monitoring system and monitoring method thereof	2018-03-28	2020-05-01	G05B23/02	Zhejiang Geely Holding Group Co., Ltd., Geely Automobile Research Institute (Ningbo) Co., Ltd.
CN111016922B	CN201911236487.2	Energy management system and method for optimizing torque distribution of a single-motor hybrid system	2019-12-05	2021-02-19	B60W50/00, B60W20/10, B60W10/06, B60W10/08	Zhejiang Geely Holding Group Co., Ltd., Zhejiang Geely Automobile Research Institute Co., Ltd.
CN112460252A	CN202011315339.2	A dual-clutch intelligent shifting method and device	2020-11-20	2021-03-09	F16H61/04 , F16H61/02	Zhejiang Geely Holding Group Co., Ltd., Geely Automobile Research Institute (Ningbo) Co., Ltd.
CN112796917A	CN202011602735.3	Engine torque correction method, system and terminal	2020-12-29	2021-05-14	F02P5/15	Zhejiang Geely Holding Group Co., Ltd., Geely Automobile Research Institute (Ningbo) Co., Ltd.
CN112855365A	CN202110023446.6	Engine fuel mode control method and control system	2021-01-08	2021-05-28	F02D41/00 , F02D41/24	Zhejiang Geely Holding Group Co., Ltd., Geely Automobile Research Institute (Ningbo) Co., Ltd.
CN113217157A	CN202110648606.6	Regeneration control method for particulate filter, regeneration control system and vehicle	2021-06-10	2021-08-06	F01N9/00 , F01N11/00	Zhejiang Geely Holding Group Co., Ltd., Geely Automobile Research Institute (Ningbo) Co., Ltd.
CN101705995B	CN200910310581.8	Hydraulic control device for automatic transmission	2009-11-27	2013-12-18	F16H61/00 , F16H61/686	Zhejiang Geely Automobile Research Institute Co., Ltd., Zhejiang Geely Holding Group Co., Ltd.
CN101985965B	CN201010142657.3	Automobile energy regeneration shock absorber	2010-04-09	2012-01-11	F16F9/00, F03G7/00, H02K7/116	Zhejiang Geely Automobile Research Institute Co., Ltd., Zhejiang Geely Holding Group Co., Ltd.
CN103148175B	CN201310062441.X	Automobile dual-clutch automatic transmission	2013-02-28	2016-04-13	F16H3/093	Zhejiang Geely Automobile Research Institute Co., Ltd., Zhejiang Geely Holding Group Co., Ltd.
CN101915331B	CN201010205906.9	Pressure control method and identification system for pressure control valve in transmission hydraulic system	2010-06-22	2012-11-07	F16K31/06 , F16H61/00	Zhejiang Geely Automobile Research Institute Co., Ltd., Zhejiang Geely Holding Group Co., Ltd.
CN101713448B	CN200910300847.0	dual-clutch automatic transmission	2009-03-13	2012-07-04	F16H3/10 , F16H3/12	Zhejiang Geely Automobile Research Institute Co., Ltd., Zhejiang Geely Holding Group Co., Ltd.
CN103573849B	CN201310585891.7	A transmission clutch device	2013-11-20	2017-03-15	F16D25/061 , F16D48/06	Zhejiang Geely Automobile Research Institute Co., Ltd., Zhejiang Geely Holding Group Co., Ltd.
CN102261436A	CN201110210114.5	manual transmission	2011-07-26	2011-11-30	F16H3/44	Zhejiang Geely Automobile Research Institute Co., Ltd., Zhejiang Geely Holding Group Co., Ltd.
CN102645188B	CN201110460681.6	Portable mobile three-dimensional coordinate measuring instrument base	2011-12-31	2014-03-12	G01B21/00 , F16M3/00	Zhejiang Geely Automobile Research Institute Co., Ltd., Zhejiang Geely Holding Group Co., Ltd.
CN101907150B	CN200910311888.X	A dual-clutch automatic transmission without reverse shaft	2009-12-21	2012-06-20	F16H3/093	Zhejiang Geely Automobile Research Institute Co., Ltd., Zhejiang Geely Holding Group Co., Ltd.
CN102797567B	CN201210301668.0	Engine intake control system and control method	2012-08-23	2015-09-30	F02D9/08	Zhejiang Geely Automobile Research Institute Co., Ltd., Zhejiang Geely Holding Group Co., Ltd.
CN102207189B	CN201110037574.2	A car transmission lubrication structure	2011-02-14	2013-05-15	F16H57/04	Zhejiang Geely Automobile Research Institute Co., Ltd., Zhejiang Geely Holding Group Co., Ltd.
CN101858431A	CN201010148838.7	A hydraulic device for shifting dual-clutch automatic transmission	2010-04-17	2010-10-13	F16H61/38	Zhejiang Geely Automobile Research Institute Co., Ltd., Zhejiang Geely Holding Group Co., Ltd.
CN102563019B	CN201110432536.7	An oil guide device for a rotating shaft of an automobile transmission	2011-12-21	2015-05-20	F16H57/04	Zhejiang Geely Automobile Research Institute Co., Ltd., Zhejiang Geely Holding Group Co., Ltd.
CN107143441A	CN201710516055.1	A vehicle fuel evaporation control system	2017-06-29	2017-09-08	F02M25/08	Zhejiang Geely Automobile Research Institute Co., Ltd., Zhejiang Geely Holding Group Co., Ltd.
CN103438179A	CN201310346747.8	A car differential	2013-08-09	2013-12-11	F16H48/06, F16H48/38, F16H57/023	Zhejiang Geely Automobile Research Institute Co., Ltd., Zhejiang Geely Holding Group Co., Ltd.
CN101876362B	CN200910309867.4	A structure for suppressing gear rattling noise	2009-11-17	2012-03-14	F16H1/06	Zhejiang Geely Automobile Research Institute Co., Ltd., Zhejiang Geely Holding Group Co., Ltd.
CN108561224A	CN201810217799.8	Belt transmission system, belt tensioning method and automobile	2018-03-16	2018-09-21	F02B67/06	Zhejiang Geely Automobile Research Institute Co., Ltd., Zhejiang Geely Holding Group Co., Ltd.
CN109826948B	CN201910178183.9	Hydraulic control system	2019-03-08	2020-10-27	F16H61/4165 , F16H61/40	Zhejiang Geely Automobile Research Institute Co., Ltd., Zhejiang Geely Holding Group Co., Ltd.
CN103115143B	CN201310043878.9	A self-adaptive control method for shifting gears of an automatic transmission of an automobile	2013-01-31	2015-07-15	F16H59/02, F16H59/24, F16H59/72, F16H59/36, F16H61/02	Zhejiang Geely Automobile Research Institute Co., Ltd. Hangzhou Branch, Zhejiang Geely Automobile Research Institute Co., Ltd., Zhejiang Geely Holding Group Co., Ltd.
CN103388580B	CN201310333000.9	Split mechanical seal and twin-screw pump equipped with split mechanical seal	2013-08-02	2016-01-20	F04C15/00 , F04C2/16	Zhejiang University, Huanggong Machinery Group Co., Ltd.
CN1182327C	CN02137077.X	Deep sea water pressure energy supply system	2002-09-18	2004-12-29	F03C1/007 , F03C1/08	Zhejiang University, Shanghai Lixin Hydraulic Parts Factory
CN101864965B	CN201010173618.X	Energy-saving shield propulsion system with pressure and flow composite synchronous control	2010-05-17	2012-08-08	F15B13/042, F15B13/02, E21D9/093	Zhejiang University, Hangzhou Boiler Group Co., Ltd., Hangzhou Hangguo General Equipment Co., Ltd.
CN100585528C	CN200810121354.6	A control method for improving motion accuracy of dual-motor drive based on real-time control network	2008-09-26	2010-01-27	G05B19/418, G05B11/42	Zhejiang University, Chengdu Aircraft Industry (Group) Co., Ltd.
CN1164865C	CN02137078.8	Pulse width modulation deep sea water pressure-mechanical energy conversion system	2002-09-18	2004-09-01	F03C1/02 , F03C1/08	Zhejiang University, Shanghai Lixin Hydraulic Parts Factory
CN109958591B	CN201910340901.8	Air cooling device for wind generator bearing and wind generator including the same	2019-04-25	2020-10-23	F03D80/60, F03D80/70, F03D9/25	Zhejiang University, Shanghai Electric Wind Power Group Co., Ltd.
CN113847048A	CN202111177647.8	A multi-pump electronically controlled tunnel boring machine cutterhead drive servo control system and control method	2021-10-09	2021-12-28	E21D9/093, E21D9/08, F04B1/26	Zhejiang University, China Railway Engineering Equipment Group Co., Ltd.
CN110259535A	CN201910414765.2	A new maintenance method for determining the shaft alignment of Siemens 9F combined cycle steam turbines based on ambient temperature	2019-05-17	2019-09-20	F01K23/10 , F01K13/00	Zhejiang Zheneng Technology Research Institute Co., Ltd., Zhejiang Zheneng Electric Power Co., Ltd. Xiaoshan Power Plant
CN107101059A	CN201611250863.X	Tensile-resistant marine hose connector	2016-12-30	2017-08-29	F16L33/01 , E21B17/02	Hilong Petroleum Industry Group Co., Ltd., East China University of Science and Technology
CN107061905A	CN201611251689.0	A deep-water marine hose connector	2016-12-30	2017-08-18	F16L33/22, F16L33/34, F16L33/28	Hilong Petroleum Industry Group Co., Ltd., East China University of Science and Technology
CN112318015B	CN202011132657.5	Process method and equipment for robot welding of extra-large water ring vacuum pump impellers	2020-10-21	2021-06-04	B23K37/02, B23K37/04, B23K37/00, F04D29/18, F04C19/00	Zibo Water Ring Vacuum Pump Factory Co., Ltd., Shandong University of Technology
CN107726045A	CN201710904768.5	A BOG liquefaction and recovery system for liquefied natural gas	2017-09-29	2018-02-23	F17C7/04 , F17C13/02	Shenzhen Gas Group Co., Ltd., Lanzhou University of Technology
CN107859870A	CN201710829746.7	A method for liquefying and recovering liquefied natural gas (BOG)	2017-09-15	2018-03-30	F17C7/04 , F17C13/02	Shenzhen Gas Group Co., Ltd., Lanzhou University of Technology
CN107883181A	CN201710904754.3	A BOG liquefaction and recovery method for mixed liquefied natural gas	2017-09-29	2018-04-06	F17C13/00, F17C13/12, F17C13/02, F25J1/00, F25J1/02	Shenzhen Gas Group Co., Ltd., Lanzhou University of Technology
CN110966060A	CN201911149209.3	A pipeline pressure energy and natural gas distributed energy coupling system	2019-11-21	2020-04-07	F01K27/00, F01K13/00, F01K17/02	Shenzhen Gas Group Co., Ltd., Shenzhen Gas Technology Research Institute
CN111811164A	CN202010495327.6	Natural gas cooling and heating cogeneration method	2020-06-03	2020-10-23	F25B29/00, F24H4/02, F02B63/04, F02B43/00, F02G5/00, F02G5/02	Shenzhen Gas Group Co., Ltd., Shenzhen Gas Technology Research Institute
CN112815229A	CN202110048982.1	Liquid natural gas unloading method and device	2021-01-14	2021-05-18	F17C7/02, F17C1/12, F17C7/04	Shenzhen Gas Group Co., Ltd., Shenzhen Gas Technology Research Institute
CN114370599A	CN202111564817.8	A pre-cooling BOG recondensation system for LNG receiving stations	2021-12-20	2022-04-19	F17C6/00, F17C9/02, F17C13/00	Shenzhen Gas Group Co., Ltd., Shenzhen Gas Technology Research Institute
CN102705367B	CN201210175341.3	A heavy-duty permanent magnetic attraction bearing with an assembled permanent magnetic ring structure	2012-05-30	2014-06-18	F16C32/04	Tsinghua University, Sinopec Zhongyuan Petroleum Exploration Bureau Drilling Company No. 3
CN101602034B	CN200910089261.4	Inner wall spraying robot system and method for spraying special-shaped narrow and long pipes	2009-07-13	2012-09-05	B05B13/00, B05B13/06, B05B15/00, B05C7/02, B05C5/00, B05C21/00, B25J5/04, F16L55/30, F16L101/16	Tsinghua University, Chengdu Aircraft Industry (Group) Co., Ltd.
CN110006284B	CN201910263617.5	medium heat exchange intelligent control system and method	2019-04-01	2020-05-15	F28F27/00, G05B11/42, E02D15/00	Tsinghua University, China Three Gorges Construction (Group) Co., Ltd.
CN114151292A	CN202111432712.7	Offshore wind turbine foundation scour online monitoring system and method	2021-11-29	2022-03-08	F03D17/00, F03D13/25, G01H17/00	Tsinghua University, Huaneng Yancheng Dafeng New Energy Power Generation Co., Ltd., China Huaneng Group Clean Energy Technology Research Institute Co., Ltd.
CN105366569B	CN201510801418.7	A-frame luffing mechanism and its control system	2015-11-19	2019-03-05	F15B11/16, F15B13/06, F15B21/041, B66C23/82	Hubei Marine Engineering Equipment Research Institute Co., Ltd., Wuchang Shipbuilding Industry Group Co., Ltd., Wuqiao Heavy Industry Group Co., Ltd.
CN107524749B	CN201710709562.7	A wave energy absorbing shock absorber and floating platform thereof	2017-08-18	2019-05-21	F16F13/00, B63B35/44, F01D15/10	Hunan University, China Ship Science Research Center (China Shipbuilding Industry Corporation No. 702 Research Institute)
CN104806728A	CN201410035331.9	A staggered rack	2014-01-24	2015-07-29	F16H55/26	Yantai CIMC Raffles Offshore Engineering Co., Ltd., CIMC Offshore Engineering Research Institute Co., Ltd., Longkou CIMC Raffles Offshore Engineering Co., Ltd., China International Marine Containers (Group) Co., Ltd.
CN104948845A	CN201410114712.6	Through-cabin structure	2014-03-25	2015-09-30	F16L5/00	Yantai CIMC Raffles Offshore Engineering Co., Ltd., CIMC Offshore Engineering Research Institute Co., Ltd., China International Marine Containers (Group) Co., Ltd.
CN114396416A	CN202210015137.9	Parameter sensitivity analysis method for post-valve pressure compensation system	2022-01-07	2022-04-26	F15B19/00	Yanshan University, Inner Mongolia North Heavy Industries Group Co., Ltd.
CN111039145A	CN202010015718.3	Wind turbine blade hoisting posture fine-tuning device	2020-01-07	2020-04-21	B66C1/12, B66C13/08, F03D80/50, F03D13/10	University of Electronic Science and Technology of China, China Coal Technology and Engineering Group Nanjing Design and Research Institute Co., Ltd., Zhejiang University Zigong Innovation Center
CN113815798A	CN202111239777.X	A damping pool floating fan and its anti-sway device	2021-10-25	2021-12-21	B63B35/44, B63B39/00, B63B21/50, F03D13/25	Shengdong Rudong Offshore Wind Power Co., Ltd., China Huaneng Group Clean Energy Technology Research Institute Co., Ltd., Huaneng International Power Jiangsu Energy Development Co., Ltd., Huaneng Offshore Wind Power Science and Technology Research Co., Ltd.
CN113606201A	CN202110889329.8	A high-speed, high-precision, and high-stability TBM torque cylinder hydraulic control system	2021-08-04	2021-11-05	F15B11/028, F15B11/04, F15B11/16, F15B13/01, F15B13/06, F15B21/02, E21D9/087, E21D9/093	State Key Laboratory of Shield and Tunneling Technology, China Railway Tunnel Bureau Group Co., Ltd., Shandong University
CN113606198A	CN202110889401.7	A hydraulic control system for dynamic balanced propulsion and high-speed reset of TBM	2021-08-04	2021-11-05	F15B1/02, F15B11/04, F15B11/16, F15B13/06, F15B21/02, E21D9/06	State Key Laboratory of Shield and Tunneling Technology, China Railway Tunnel Bureau Group Co., Ltd., Shandong University
CN113606205A	CN202110889404.0	A TBM gripper device based on distributed active plunger	2021-08-04	2021-11-05	F15B11/16, F15B13/01, F15B13/06, E21D9/06	State Key Laboratory of Shield and Tunneling Technology, China Railway Tunnel Bureau Group Co., Ltd., Shandong University
CN106907486B	CN201710136653.6	Controllable composite sealing device and sealing method for main drive sealing of tunnel boring machine	2017-03-09	2019-02-19	F16J15/3232, F16J15/3284, F16J15/43, E21D9/10	Shijiazhuang Tiedao University, China Railway Construction Heavy Industry Group Co., Ltd., China Railway Engineering Equipment Group Co., Ltd.
CN100510427C	CN200510089060.6	Fluid Intensifier	2005-08-03	2009-07-08	F15B3/00	University of Petroleum (Beijing), Dagang Oilfield Group Co., Ltd.
CN105090735B	CN201410191000.4	A gas collection and discharge system	2014-05-07	2017-07-14	F17B1/00 , F17B1/02	Shenhua Group Co., Ltd., Beijing Low Carbon and Clean Energy Research Institute
CN111720438A	CN202010609416.9	An elastic wedge inertia-driven adaptive lubricating rolling linear guide and a lubrication method thereof	2020-06-29	2020-09-29	F16C29/06 , F16C33/66	Fujian Longxi Bearing (Group) Co., Ltd., Zhangzhou Vocational and Technical College
CN111720437A	CN202010609398.4	An inertia-driven adaptive lubricating rolling linear guide and lubrication method thereof	2020-06-29	2020-09-29	F16C29/06 , F16C33/66	Fujian Longxi Bearing (Group) Co., Ltd., Zhangzhou Vocational and Technical College
CN111720439A	CN202010609417.3	An elastic inertia driven adaptive lubricating rolling linear guide and a lubrication method thereof	2020-06-29	2020-09-29	F16C29/06 , F16C33/66	Fujian Longxi Bearing (Group) Co., Ltd., Zhangzhou Vocational and Technical College
CN101774048B	CN201010124341.1	A bevel gear processing method	2010-03-15	2012-07-18	B23F1/00, B23F5/00, B23F9/00	Qinchuan Machine Tool Group Co., Ltd., Xi'an Jiaotong University
CN111622969A	CN201911411553.5	A low-noise marine counter-rotating fan	2019-12-31	2020-09-04	F04D25/08, F04D25/16, F04D29/66, F04D29/38, F04D29/54, F04D29/64, B63J2/02	Ship Information Research Center (China Shipbuilding Industry Corporation 714th Research Institute), Beijing University of Aeronautics and Astronautics
CN112728416A	CN202011501342.3	A high-temperature and high-pressure power pipeline status monitoring system	2020-12-18	2021-04-30	F17D5/00	Suzhou Thermal Engineering Research Institute Co., Ltd., China General Nuclear Power Group Co., Ltd., China General Nuclear Power Group Co., Ltd.
CN113738997A	CN202110954012.8	Crawling device for pipeline inner wall anti-corrosion operation robot	2021-08-19	2021-12-03	F16L55/32, F16L55/40, F16L55/18, F16L101/12, F16L101/16	Suzhou Thermal Engineering Research Institute Co., Ltd., Daya Bay Nuclear Power Operation and Management Co., Ltd., China General Nuclear Power Group Co., Ltd., China General Nuclear Power Electric Power Co., Ltd.
CN113738995A	CN202110954002.4	Pipeline inner wall anti-corrosion operation robot	2021-08-19	2021-12-03	F16L55/32, F16L55/40, F16L55/18, F16C1/00, F16L101/12, F16L101/16	Suzhou Thermal Engineering Research Institute Co., Ltd., Daya Bay Nuclear Power Operation and Management Co., Ltd., China General Nuclear Power Group Co., Ltd., China General Nuclear Power Electric Power Co., Ltd.
CN113738996A	CN202110954004.3	Flexible shaft suitable for pipeline inner wall anti-corrosion operation robot and pipeline inner wall anti-corrosion operation robot	2021-08-19	2021-12-03	F16L55/32, F16L55/40, F16L55/18, F16C1/00, F16L101/12, F16L101/16	Suzhou Thermal Engineering Research Institute Co., Ltd., Daya Bay Nuclear Power Operation and Management Co., Ltd., China General Nuclear Power Group Co., Ltd., China General Nuclear Power Electric Power Co., Ltd.
CN110726012B	CN201911090062.5	Reinforcement device for fire-resistant air duct for nuclear power and fire-resistant air duct	2019-11-08	2022-02-18	F16L9/08	Suzhou Thermal Engineering Research Institute Co., Ltd., China General Nuclear Power Group Co., Ltd., China General Nuclear Power Group Co., Ltd.
CN110608085A	CN201910985635.4	A piston engine cooling circulation structure for parachute recovery drone	2019-10-17	2019-12-24	F01P3/20, F01P11/00, F01P5/10	Northwestern Polytechnical University, Xi'an Aisen Technology Group Co., Ltd.
CN111456880A	CN202010444347.0	An ignition control mechanism for a small two-stroke four-cylinder aviation piston engine	2020-05-22	2020-07-28	F02P3/08, F02P3/09, F02P15/02, F02D17/04	Northwestern Polytechnical University, Xi'an Aisen Technology Group Co., Ltd.
CN111486196A	CN202010438301.8	A reducer for a two-stroke aviation piston engine of a small or medium-sized UAV	2020-05-21	2020-08-04	F16H1/22, F16H57/023, F16H57/027, F16H57/028, F16H57/04, F02B61/04	Northwestern Polytechnical University, Xi'an Aisen Technology Group Co., Ltd.
CN113062926A	CN202110284848.1	A double-split needle roller bearing cage for a small aviation piston engine	2021-03-17	2021-07-02	F16C33/50, F16C33/49, F16C33/66	Northwestern Polytechnical University, Xi'an Aisen Technology Group Co., Ltd.
CN100457320C	CN200710004939.5	Proportional oil-water control system for forging hydraulic press	2007-02-13	2009-02-04	B21J9/12, B21J9/20, F15B15/18, F15B13/02	Southwest Aluminum (Group) Co., Ltd., Central South University
CN102338158A	CN201110273692.3	An elastic ring and an integrated elastic ring damper using the same	2011-09-15	2012-02-01	F16C27/04, F16C33/66, F16F15/12	Xi'an Jiaotong University, China North Industries Group Corporation No. 70 Research Institute
CN102278379B	CN201110166097.X	High-speed spindle with controllable non-uniformly distributed preload force based on piezoelectric actuator and its control method	2011-06-20	2012-07-04	F16C35/12	Xi'an Jiaotong University, Shenyang Machine Tool Group Kunming Co., Ltd.
CN113721041B	CN202111295899.0	A method and system for detecting disconnection of steam turbine speed measurement sensor signal	2021-11-03	2022-01-25	G01P21/02, G01P3/44, G01P3/49, G01R31/54, F01D21/00	Xi'an Thermal Engineering Research Institute Co., Ltd., China Huaneng Group Co., Ltd., Huaneng Power International Co., Ltd.
CN108661793A	CN201810778193.1	A small two-stroke four-cylinder horizontally opposed aircraft engine	2018-07-16	2018-10-16	F02B75/24, F02B75/34, F02F3/00, F02F7/00	Xi'an Aisheng Technology Group Co., Ltd., Northwestern Polytechnical University
CN110284961A	CN201910614040.8	Control system and control method for aviation piston engine supercharging	2019-07-09	2019-09-27	F02B37/12, F02B77/08, F02D23/00	Xi'an Aisheng Technology Group Co., Ltd., Northwestern Polytechnical University
CN111120508A	CN202010083324.1	A split asymmetric needle roller bearing for small aviation piston engines	2020-02-09	2020-05-08	F16C19/46, F16C33/66, F16C33/34, F16C33/56	Xi'an Aisheng Technology Group Co., Ltd., Northwestern Polytechnical University
CN111746806A	CN202010540672.7	A UAV enlightenment system and integrated control method	2020-06-15	2020-10-09	B64D31/02 , F02C7/26	Xi'an Aisheng Technology Group Co., Ltd., Northwestern Polytechnical University
CN112065962A	CN202010882984.6	A transmission pulley device for a fixed-wing UAV mission door	2020-08-28	2020-12-11	F16H57/035, F16H57/023, F16H57/021, F16H57/00, F16H55/17, F16C3/02, B64C1/14, F16D1/08	Xi'an Aisheng Technology Group Co., Ltd., Northwestern Polytechnical University
CN112228182A	CN202011080254.0	An engine oil cooling control system and control method for unmanned aerial vehicle	2020-10-10	2021-01-15	F01M5/00	Xi'an Aisheng Technology Group Co., Ltd., Northwestern Polytechnical University
CN112228228A	CN202011080185.3	UAV fuel pump working control system and control method	2020-10-10	2021-01-15	F02C9/30	Xi'an Aisheng Technology Group Co., Ltd., Northwestern Polytechnical University
CN110193955B	CN201910592998.1	A process for forming composite outer wings of small and medium-sized UAVs	2019-07-03	2021-05-18	B29C70/34, B29C70/54, B29C33/38, B29C33/40	Xi'an Aisheng Technology Group Co., Ltd., Northwestern Polytechnical University
CN109058280B	CN201811146808.5	A small piston engine quenched and tempered alloy steel fracture connecting rod and its manufacturing process	2018-09-29	2021-10-26	F16C7/02 , B23P15/00	Xi'an Aisheng Technology Group Co., Ltd., Northwestern Polytechnical University
CN110545050B	CN201910808965.6	Target image tracking pan-tilt head driven by piezoelectric actuator and driving control method thereof	2019-08-29	2021-10-26	H02N2/02, H02N2/04, H02N2/06, G05D3/12, F16M11/18, F16M11/08, F16M11/10	Xi'an Aisheng Technology Group Co., Ltd., Northwestern Polytechnical University, Shanghai Jiaotong University
CN110529292B	CN201910778438.5	Rocket engine ground ignition test system, method, terminal equipment and medium	2019-08-22	2020-09-08	F02K9/96	Xi'an Zero One Space Technology Co., Ltd., Chongqing Zero One Space Technology Group Co., Ltd., Chongqing Zero One Space Aerospace Technology Co., Ltd., Beijing Zero One Space Technology Research Institute Co., Ltd., Beijing Zero One Space Electronics Co., Ltd.
CN113958424A	CN202110959342.6	A rocket booster engine with an interior ballistic curve and no tail lift phenomenon	2021-08-20	2022-01-21	F02K9/10, F02K9/32, F02K9/34, F02K9/97	Xi'an Zero One Space Technology Co., Ltd., Chongqing Zero One Space Technology Group Co., Ltd., Chongqing Zero One Space Aerospace Technology Co., Ltd., Beijing Zero One Space Electronics Co., Ltd., Beijing Zero One Space Technology Research Institute Co., Ltd.
CN114233517A	CN202111571089.3	A method for designing a high-overload solid rocket engine and its charge	2021-12-21	2022-03-25	F02K9/34, F02K9/24, G06F30/17, G06F30/23, G06F119/14	Xi'an Zero One Space Technology Co., Ltd., Chongqing Zero One Space Aerospace Technology Co., Ltd., Chongqing Zero One Space Technology Group Co., Ltd., Beijing Zero One Space Electronics Co., Ltd., Beijing Zero One Space Technology Research Institute Co., Ltd.
CN109854555B	CN201910179233.5	High and low speed driving hydraulic automatic control system for loading and unloading arm and control method thereof	2019-03-11	2020-07-10	F15B11/16, F15B13/06, F15B21/02, F17C13/10, F17C5/02	Lianyungang Jereh Automation Co., Ltd., China Shipbuilding Industry Corporation 716th Research Institute
CN114033774A	CN202111455926.6	A plate-type superimposed filter	2021-12-01	2022-02-11	F15B21/041 , F15B13/02	General Technology Group Machine Tool Engineering Research Institute Co., Ltd., Beijing Machine Tool Research Institute Precision Electromechanical Co., Ltd.
CN112901768B	CN201911350656.5	High-load adaptive automatic transmission system capable of fast gear changes	2019-12-24	2022-02-15	F16H61/04, F16H63/30, F16H61/32	Chongqing Military Industry Group Co., Ltd., Southwest University
CN104588785B	CN201410730952.9	An internally cooled hob	2014-12-05	2017-01-11	B23F21/16 , B23C5/28	Chongqing University, Chongqing Tool Factory Co., Ltd.
CN107575547B	CN201710568105.0	An electric transmission device for a split helicopter tail beam locking mechanism and its locking method	2017-07-13	2020-04-21	F16H37/12, B64C1/30, B64C27/04	Chongqing University, Jincheng Nanjing Electromechanical and Hydraulic Engineering Research Center of Aviation Industry Corporation of China
CN113969803A	CN202111262685.3	Mine trackless inclined shaft floating pump emergency drainage system and installation method	2021-10-28	2022-01-25	E21F16/00, E21F17/18, F16L11/04, F16L11/14, B66D3/06	Chongqing Kehua Safety Equipment Co., Ltd., China Coal Technology and Engineering Group Chongqing Research Institute Co., Ltd.
CN113309746A	CN202110642881.7	A rocket launch vehicle erection hydraulic system with negative load adjustment function and adjustment method	2021-06-09	2021-08-27	F15B11/08, F15B13/01, F15B13/02, F15B13/04, F15B21/041, F41F3/04	Chongqing Zero One Space Technology Group Co., Ltd., Chongqing Zero One Space Aerospace Technology Co., Ltd., Xi'an Zero One Space Technology Co., Ltd., Shenzhen Zero One Space Electronics Co., Ltd., Beijing Zero One Space Technology Research Institute Co., Ltd.
CN113944659A	CN202111271982.4	A rocket erection hydraulic system using accumulator to assist oil replenishment and an assisted erection method	2021-10-29	2022-01-18	F15B1/02, F15B11/17, F15B13/06, F41F3/04	Chongqing Zero One Space Technology Group Co., Ltd., Chongqing Zero One Space Aerospace Technology Co., Ltd., Xi'an Zero One Space Technology Co., Ltd., Beijing Zero One Space Electronics Co., Ltd., Beijing Zero One Space Technology Research Institute Co., Ltd.
CN110469427B	CN201910746045.6	A method and structure for preventing sway of a vertically recovered liquid rocket propulsion system	2019-08-14	2021-04-06	F02K9/50, F02K9/60, F02K9/46	Chongqing Zero One Space Aerospace Technology Co., Ltd., Chongqing Zero One Space Technology Group Co., Ltd., Beijing Zero One Space Technology Research Institute Co., Ltd., Xi'an Zero One Space Technology Co., Ltd., Beijing Zero One Space Electronics Co., Ltd.
CN103438216A	CN201310385459.3	Waterproof sealing structure of truck-mounted crane	2013-08-30	2013-12-11	F16J15/16 , B66C23/62	Changzhi Tsinghua Machinery Factory, China Academy of Launch Vehicle Technology
CN106015156A	CN201610511139.1	Composite carbon fiber cylinder with oil flow through the cylinder bottom and cylinder head	2016-07-04	2016-10-12	F15B15/14, F15B15/20, F16J15/16	Changzhi Tsinghua Machinery Factory, China Academy of Launch Vehicle Technology
CN105570230A	CN201610054703.1	boom cylinder	2016-01-27	2016-05-11	F15B15/14 , F15B15/20	Changzhi Tsinghua Machinery Factory, China Academy of Launch Vehicle Technology
CN102536956A	CN201210035078.8	Truck-mounted crane slewing cylinder	2012-02-16	2012-07-04	F15B15/20 , F15B15/08	Changzhi Tsinghua Machinery Factory, China Academy of Launch Vehicle Technology
CN102720530A	CN201210221560.0	Automatic pressure relief device for lifeboat	2012-06-30	2012-10-10	E21F11/00 , F16K17/04	Changzhi Tsinghua Machinery Factory, China Academy of Launch Vehicle Technology
CN105605384A	CN201610054702.7	Foldable support mechanism	2016-01-27	2016-05-25	F16M11/32	Changzhi Tsinghua Machinery Factory, China Academy of Launch Vehicle Technology
CN103322354A	CN201310265995.X	Rotary joint	2013-06-28	2013-09-25	F16L27/087	Changzhi Tsinghua Machinery Factory, China Academy of Launch Vehicle Technology
CN106015158A	CN201610511327.4	Composite carbon fiber cylinder with oil passing through the inner hole of the piston rod	2016-07-04	2016-10-12	F15B15/14, F16J7/00, F16J1/00	Changzhi Tsinghua Machinery Factory, China Academy of Launch Vehicle Technology
CN102368600A	CN201110316476.2	Cable transition interface for mine rescue cabin	2011-10-18	2012-03-07	H02G3/22 , F16L5/00	Changzhi Tsinghua Machinery Factory, China Academy of Launch Vehicle Technology
CN102392850A	CN201110316472.4	Rotating movable roller of mining rescue capsule	2011-10-18	2012-03-28	F16C13/00 , E21F11/00	Changzhi Tsinghua Machinery Factory, China Academy of Launch Vehicle Technology
CN107327445A	CN201710757138.X	Large-stroke multi-stage lifting hydraulic cylinder counterweight loading test equipment	2017-08-29	2017-11-07	F15B19/00	Changzhi Tsinghua Machinery Factory, China Academy of Launch Vehicle Technology
CN112066076B	CN202010944479.X	A pneumatic control device for coalbed methane extraction pipeline in coal mines	2020-09-10	2022-03-15	F16K31/14, F16K37/00, E21F7/00	Yangquan Coal Industry (Group) Co., Ltd., Coal Science and Technology Research Institute Co., Ltd.
CN107737755B	CN201711085709.6	An intelligent mobile pollution cleaning system based on hydropower generation and its control method	2017-11-07	2021-04-09	B08B3/02, B08B13/00, E02B15/10, F03B13/00, B64C39/02, B63C9/13	Yalong River Basin Hydropower Development Co., Ltd., PowerChina Kunming Survey, Design and Research Institute Co., Ltd.
CN106894668A	CN201710205863.6	Tangential tension cable and wind turbine tower using the same	2017-03-31	2017-06-27	E04H12/20 , F03D13/20	Qingdao Zhongtian Strong Technology Co., Ltd., Tongji University Architectural Design and Research Institute (Group) Co., Ltd.
CN113586925A	CN202111049968.X	A continuously adjustable pressure lubrication system for deepwater operating equipment	2021-09-08	2021-11-02	F16N7/38, F16N19/00, F16N23/00, F16J15/40	Qingdao Pangu Intelligent Manufacturing Co., Ltd., Ocean University of China, China Railway Engineering Equipment Group Co., Ltd.
CN102644829B	CN201210096939.3	A rubber composite material for sealing underwater pipeline leakage and its use method	2012-04-05	2013-10-30	F16L55/168	Qingdao University of Science and Technology, Shengli Oilfield Shengli Survey and Design Institute Co., Ltd., Sinopec Shengli Oilfield Company Offshore Oil Production Plant
